# Supplementary material for: Bulk and Single-Cell Transcriptomes Reveal Exhausted Signature in Prognosis of Hepatocellular Carcinoma
Source: Genes (Basel). 2025 Aug 30;16(9):1034. doi: 10.3390/genes16091034 (PMC12469618; doi:10.3390/genes16091034)
Supplement: Supplementary file 1 [file genes-16-01034-s001.zip]

Archive with 2 entries (2 files):
- genes-3831307-Supplementary Figure.pdf
- genes-3831307-Supplementary Table S1.xlsx
