# Supplementary material for: Bulk and Single-Cell Transcriptomes Reveal Exhausted Signature in Prognosis of Hepatocellular Carcinoma
Source: Genes (Basel). 2025 Aug 30;16(9):1034. doi: 10.3390/genes16091034 (PMC12469618; doi:10.3390/genes16091034)
Supplement: Supplementary file 1 [file genes-16-01034-s001.zip › genes-3831307-Supplementary Table S1.xlsx]

## Sheet: Sheet2
Supplementary Table S1. The result of differential analysis.
Gene	p value	log2FC	Data Type
DGCR14	6.67746e-05	-0.211315	TCGA
RNF215	7.49023e-05	-0.244061	TCGA
NUDT14	8.7052e-05	-0.454904	TCGA
POLR2L	0.00012348	-0.284803	TCGA
SURF2	0.000126821	-0.350298	TCGA
YDJC	0.000130533	-0.295689	TCGA
C19orf47	0.000124816	-0.222395	TCGA
ZMYND19	0.000174896	-0.249188	TCGA
SLC25A17	0.000233647	-0.170101	TCGA
CA5BP1	0.000143934	-0.258751	TCGA
TSSC4	0.000288076	-0.224452	TCGA
MLST8	0.000334377	-0.204043	TCGA
ARID4A	0.000320516	0.267347	TCGA
ROM1	0.000162183	-0.333722	TCGA
LIFR	0.000305078	0.596414	TCGA
SAMHD1	0.000428655	0.300953	TCGA
BMP4	0.000305135	0.644193	TCGA
PRRG2	0.000243194	-0.657118	TCGA
SENP6	0.000452431	0.199575	TCGA
SNX6	0.000450315	0.199367	TCGA
WDR83	0.000401457	-0.26216	TCGA
RBX1	0.000538356	-0.206777	TCGA
MEF2BNB	0.000512834	-0.224106	TCGA
FAM89B	0.000530667	-0.233133	TCGA
HMBS	0.000587081	-0.219135	TCGA
ZNF205	0.000611143	-0.221935	TCGA
TRAF2	0.000664783	-0.249374	TCGA
MED26	0.000541729	-0.166795	TCGA
SSNA1	0.000755321	-0.241015	TCGA
POLR3H	0.000769006	-0.19692	TCGA
CTA-292E10.6	0.000348096	-0.457693	TCGA
PSMG4	0.000775085	-0.267495	TCGA
SNX14	0.000812402	0.191223	TCGA
MOB2	0.000813323	-0.172503	TCGA
RITA1	0.000863801	-0.208214	TCGA
GAS2L1	0.000867214	-0.236599	TCGA
SMG9	0.000881185	-0.234872	TCGA
DEAF1	0.000880944	-0.210509	TCGA
TAF10	0.000903151	-0.212246	TCGA
RP11-195F19.5	0.000384761	-0.396053	TCGA
AKAP5	0.000438837	0.406713	TCGA
THAP7	0.000939862	-0.198389	TCGA
RNF25	0.000967781	-0.185126	TCGA
CLTB	0.000992452	-0.233564	TCGA
NCOA3	0.00102219	0.232315	TCGA
NDUFA4L2	0.00101795	-0.446599	TCGA
TUT1	0.00102711	-0.246094	TCGA
MED18	0.0010319	-0.198065	TCGA
MTFP1	0.000850107	-0.322783	TCGA
C9orf142	0.00107179	-0.2878	TCGA
RHBDD3	0.0011038	-0.225582	TCGA
MED27	0.00102153	-0.222771	TCGA
C4orf27	0.00109899	-0.191856	TCGA
RRP8	0.00119657	-0.160483	TCGA
SEPT7	0.00121699	0.162087	TCGA
MRPL48	0.00122706	-0.185546	TCGA
ZNF576	0.00119982	-0.191822	TCGA
GIMAP5	0.000641006	0.416971	TCGA
RPS19BP1	0.00129876	-0.231698	TCGA
RP11-9E17.1	0.00073159	-0.368131	TCGA
ASXL2	0.001317	0.209929	TCGA
GFER	0.00133008	-0.230782	TCGA
PPP1R14BP3	0.00119043	-0.32998	TCGA
TMA16	0.00129437	-0.186053	TCGA
TMEM141	0.0014372	-0.300875	TCGA
TIMM10	0.00145293	-0.244625	TCGA
CCDC124	0.00151086	-0.210655	TCGA
DLC1	0.00153386	0.314066	TCGA
ZNF48	0.00142897	-0.19998	TCGA
SDCCAG3	0.00160258	-0.194656	TCGA
IDO1	0.00095605	0.664637	TCGA
STAT5B	0.00162171	0.162248	TCGA
MRPL12	0.00167732	-0.277658	TCGA
ARRDC1-AS1	0.00153992	-0.220909	TCGA
CTU2	0.00172572	-0.218174	TCGA
RP11-98D18.3	0.000840332	-0.418244	TCGA
DPM2	0.00180703	-0.231433	TCGA
UBE2J2	0.00185101	-0.177244	TCGA
OAZ3	0.00116007	-0.307525	TCGA
DMXL2	0.00188515	0.231109	TCGA
B3GAT3	0.00196038	-0.229509	TCGA
ASB6	0.00193676	-0.165128	TCGA
PRMT7	0.00197447	-0.181549	TCGA
DDX49	0.00204701	-0.190872	TCGA
NSMF	0.00205384	-0.292659	TCGA
UBE2J1	0.00205815	0.165377	TCGA
GPR137	0.00211057	-0.197518	TCGA
RFXANK	0.00213752	-0.234969	TCGA
MYO7B	0.0015684	-0.651947	TCGA
LENG9	0.00173717	-0.36799	TCGA
RP11-548H3.1	0.00117575	-0.404124	TCGA
AC026271.5	0.00156814	-0.227034	TCGA
NDEL1	0.00223023	0.198221	TCGA
FCN1	0.00151202	0.499884	TCGA
ZNF195	0.00217119	-0.175077	TCGA
FKBP8	0.00225281	-0.175097	TCGA
HRAS	0.0022793	-0.255132	TCGA
LSM4	0.00229934	-0.222621	TCGA
B4GALT2	0.00234761	-0.205081	TCGA
OXLD1	0.00234788	-0.245373	TCGA
SEC23A	0.00238576	0.232235	TCGA
PCMTD2	0.00240575	0.210595	TCGA
PGP	0.00243307	-0.265398	TCGA
ROBO3	0.0019068	-0.432437	TCGA
MRPL41	0.00254444	-0.284765	TCGA
GVINP1	0.001587	0.377164	TCGA
MZT2A	0.00257695	-0.275033	TCGA
LRMP	0.00178688	0.304247	TCGA
ELOF1	0.00259846	-0.180496	TCGA
ZMAT5	0.00259591	-0.196837	TCGA
CBWD1	0.00236878	-0.234672	TCGA
METTL22	0.00255161	-0.174112	TCGA
PHPT1	0.00271618	-0.276314	TCGA
AC016739.2	0.00185783	-0.383045	TCGA
TIAM1	0.00221101	0.438146	TCGA
KLHDC4	0.00281863	-0.197025	TCGA
AKIP1	0.00280477	-0.16244	TCGA
SIPA1L2	0.00288668	-0.441952	TCGA
XAF1	0.0023771	0.502575	TCGA
SNRNP35	0.0029006	-0.207456	TCGA
IL1RN	0.00292951	0.487394	TCGA
ATF4	0.00293186	-0.195975	TCGA
FAM162B	0.00171301	-0.391793	TCGA
UBALD2	0.00295577	-0.269447	TCGA
FBXW5	0.00297178	-0.180337	TCGA
MPV17L2	0.00297003	-0.224856	TCGA
CTD-2006C1.2	0.00202748	-0.304686	TCGA
UCK1	0.00307936	-0.193085	TCGA
TMEM200B	0.00257199	0.573658	TCGA
CARD8	0.00310127	0.201637	TCGA
TRAPPC2L	0.0031112	-0.22249	TCGA
FERMT2	0.00312607	0.226551	TCGA
SSSCA1	0.00313502	-0.210626	TCGA
IQCD	0.00195958	-0.53319	TCGA
CYSTM1	0.00318342	-0.243249	TCGA
NARF	0.00320695	-0.222042	TCGA
STAT1	0.00324813	0.33334	TCGA
DCAF7	0.00324074	0.169395	TCGA
NOL12	0.00267618	-0.213563	TCGA
RP4-782L23.1	0.00185439	-0.514773	TCGA
SAMD1	0.00328089	-0.207532	TCGA
ANKRD10-IT1	0.00217901	0.398229	TCGA
XRN2	0.0033077	0.166139	TCGA
AKT1S1	0.00332374	-0.168769	TCGA
UROS	0.00332901	-0.204938	TCGA
TXN	0.00332844	-0.271852	TCGA
SCIMP	0.00235587	0.363385	TCGA
TPSP2	0.00221408	-0.609631	TCGA
STX10	0.00344273	-0.193827	TCGA
CTB-171A8.1	0.00249243	-0.374681	TCGA
CCDC28B	0.00292549	-0.41422	TCGA
WDFY1	0.00350791	0.157877	TCGA
CDKL5	0.00322642	0.289157	TCGA
FDX1L	0.00269169	-0.292797	TCGA
TOR2A	0.0035695	-0.177982	TCGA
ANKFY1	0.00359244	0.206215	TCGA
ZNF787	0.00359106	-0.198618	TCGA
PPCDC	0.00351008	-0.222671	TCGA
ZNF763	0.00234617	-0.348881	TCGA
C9orf16	0.00365899	-0.28264	TCGA
TXN2	0.0036639	-0.157965	TCGA
C2orf76	0.00315923	-0.196705	TCGA
G6PC3	0.00371838	-0.211869	TCGA
DAAM2	0.00337686	0.43038	TCGA
ZNF25	0.0032677	0.203737	TCGA
SLC25A45	0.00378174	-0.271625	TCGA
UQCC3	0.00379969	-0.239673	TCGA
L3MBTL3	0.00314657	0.308193	TCGA
GTF2I	0.00383474	0.37578	TCGA
JMJD4	0.00387219	-0.213646	TCGA
MSANTD3	0.00384662	-0.193902	TCGA
MECR	0.00390381	-0.190962	TCGA
COA4	0.00394882	-0.163342	TCGA
SEC63	0.00397112	0.168595	TCGA
UQCC2	0.00404947	-0.234235	TCGA
NDUFA8	0.00408471	-0.197192	TCGA
UTP11L	0.00413771	-0.136947	TCGA
PITPNA	0.00414018	0.164851	TCGA
ADCK4	0.00416172	-0.187977	TCGA
TNFAIP3	0.00417474	0.322902	TCGA
ACTL10	0.00263446	-0.491668	TCGA
FAR2	0.00323555	0.341127	TCGA
C9orf43	0.00283354	-0.318898	TCGA
ITGA4	0.00328853	0.410479	TCGA
DBNDD1	0.0042921	-0.450352	TCGA
IPO13	0.00430429	-0.146043	TCGA
SGSM3	0.00432802	-0.139666	TCGA
TMEM138	0.00436558	-0.158266	TCGA
RP11-443B7.1	0.00337116	-0.412669	TCGA
MAP4K5	0.00438538	0.185449	TCGA
TMEM222	0.00437413	-0.170213	TCGA
FAM179B	0.00424244	0.203068	TCGA
PSMC3	0.00444892	-0.140414	TCGA
TIMP3	0.00339895	0.512374	TCGA
MTM1	0.00445397	0.244368	TCGA
MIF	0.00444152	-0.350268	TCGA
DOPEY1	0.00432443	0.242071	TCGA
PICK1	0.00450855	-0.17502	TCGA
COX4I2	0.00333964	-0.418184	TCGA
ZBTB17	0.00458343	-0.14446	TCGA
POLR2I	0.00458746	-0.230705	TCGA
PTCD3	0.00457817	0.142715	TCGA
CLN6	0.00459329	-0.180898	TCGA
LSM10	0.00462441	-0.189006	TCGA
ORMDL2	0.00465849	-0.179101	TCGA
SAMD9L	0.00440324	0.357837	TCGA
ZNF672	0.00465339	-0.15955	TCGA
WDR4	0.00458637	-0.217497	TCGA
RP11-783K16.5	0.00299972	-0.461543	TCGA
NTHL1	0.00471874	-0.295444	TCGA
PTPRC	0.00469523	0.43314	TCGA
SRSF5	0.00477835	0.145525	TCGA
MRPS15	0.0047614	-0.193956	TCGA
GAS8	0.00477935	-0.231972	TCGA
TLR8	0.00318017	0.492411	TCGA
MCFD2	0.0048233	0.188591	TCGA
SAC3D1	0.00483156	-0.243591	TCGA
EXOSC9	0.00483202	-0.161282	TCGA
ESYT2	0.00480371	0.172798	TCGA
CDPF1	0.00475075	-0.214041	TCGA
NEMF	0.00487186	0.196966	TCGA
MORC3	0.00494195	0.204417	TCGA
EXOC5	0.00496322	0.15301	TCGA
DHRS9	0.00355329	0.408826	TCGA
ARHGAP25	0.00479922	0.252181	TCGA
TMEM30A	0.00502677	0.167176	TCGA
PIK3AP1	0.0050487	0.303392	TCGA
PTGES2	0.0050469	-0.203735	TCGA
AP4M1	0.0051237	-0.180232	TCGA
TCEAL8	0.00520836	0.416642	TCGA
FAM207A	0.0052112	-0.223043	TCGA
MED19	0.00516951	-0.162434	TCGA
ZSCAN12P1	0.00358444	-0.32592	TCGA
FLNB-AS1	0.00358589	0.354259	TCGA
WASH1	0.00484436	-0.250644	TCGA
PNN	0.00530348	0.168639	TCGA
CNOT6L	0.00534268	0.181013	TCGA
LZTFL1	0.00521784	0.277189	TCGA
EIF2AK2	0.00536158	0.16206	TCGA
CDK13	0.00536361	0.137209	TCGA
SAMD8	0.00542525	0.154118	TCGA
ACER2	0.00357586	0.466341	TCGA
RPP21	0.00522811	-0.225968	TCGA
MED13L	0.00542657	0.201538	TCGA
CD151	0.00553681	-0.259184	TCGA
SUGP1	0.00550512	-0.124934	TCGA
MAN1B1	0.00551191	-0.153396	TCGA
AKAP11	0.00556793	0.207209	TCGA
THAP3	0.00556111	-0.199578	TCGA
SRA1	0.00552033	-0.193586	TCGA
MRM1	0.0054989	-0.208095	TCGA
TPRN	0.00556923	-0.292431	TCGA
SPTY2D1-AS1	0.00366936	-0.329802	TCGA
METTL12	0.00444772	-0.269009	TCGA
SON	0.00562421	0.166148	TCGA
CHCHD10	0.00561305	-0.311549	TCGA
ZBTB8OS	0.00566419	-0.189395	TCGA
SNHG9	0.00502509	-0.39079	TCGA
N4BP2	0.00566975	0.270023	TCGA
PPDPF	0.00564525	-0.387257	TCGA
RPP30	0.00570996	-0.156473	TCGA
RP11-196G11.6	0.00369824	-0.272452	TCGA
NARFL	0.00569876	-0.159257	TCGA
PPP1R14B	0.00567349	-0.249597	TCGA
MTPN	0.00571026	0.15138	TCGA
GPC1	0.00572137	-0.477752	TCGA
C17orf89	0.00576509	-0.276418	TCGA
SKAP2	0.00581103	0.318613	TCGA
SUSD6	0.00578001	0.208632	TCGA
FIZ1	0.0058346	-0.142997	TCGA
FOXO1	0.0058278	0.283077	TCGA
SIGLEC7	0.00417677	0.357702	TCGA
POMGNT1	0.00580284	-0.154035	TCGA
ZNF165	0.00498812	-0.348292	TCGA
TIMM8B	0.00584548	-0.201989	TCGA
TTC9C	0.00592396	-0.115193	TCGA
FCRL6	0.00402851	0.381578	TCGA
C12orf45	0.005898	-0.222003	TCGA
ZNF366	0.0040399	0.491293	TCGA
NCOR1	0.00587607	0.208166	TCGA
AK1	0.00592819	-0.263928	TCGA
TAB1	0.00591337	-0.129084	TCGA
C18orf21	0.00600162	-0.167599	TCGA
AC007228.9	0.004411	-0.418938	TCGA
ARHGEF6	0.00584446	0.274115	TCGA
WIBG	0.00596457	-0.135694	TCGA
BAD	0.00596568	-0.193579	TCGA
POP5	0.00600952	-0.190736	TCGA
ANO10	0.00602102	-0.211451	TCGA
ZC3H10	0.0059932	-0.136116	TCGA
TMEM81	0.005328	-0.227988	TCGA
PDCD1LG2	0.00437224	0.404237	TCGA
PHF5A	0.00609271	-0.144474	TCGA
SDF2L1	0.00602021	-0.261207	TCGA
FGD2	0.00541092	0.30589	TCGA
ZNF410	0.00451572	0.231687	TCGA
METTL1	0.0062171	-0.202354	TCGA
SERF2	0.00621893	-0.18629	TCGA
PRDX5	0.00622816	-0.16281	TCGA
DAZAP2	0.00622565	0.134927	TCGA
ZNF593	0.00576329	-0.298079	TCGA
MCM9	0.00613098	0.17542	TCGA
ZNF628	0.00608776	-0.167115	TCGA
SIRT6	0.00631663	-0.180897	TCGA
SARNP	0.00499676	-0.210555	TCGA
SCO2	0.00632979	-0.198838	TCGA
WDR13	0.00629248	-0.247497	TCGA
HERPUD2	0.00633775	0.121851	TCGA
TRAPPC3	0.00630623	-0.131031	TCGA
C17orf85	0.00643399	0.146905	TCGA
NAA60	0.00637606	-0.153379	TCGA
IMMP1L	0.00639399	-0.165376	TCGA
SPOPL	0.0064994	0.164783	TCGA
PTDSS2	0.00647757	-0.204226	TCGA
NCOA4	0.00655023	0.202017	TCGA
TMEM80	0.00656296	-0.181989	TCGA
CD320	0.00654794	-0.241949	TCGA
AC004987.9	0.00462963	-0.2792	TCGA
IQCC	0.00553427	-0.234058	TCGA
CDC40	0.00683814	0.185171	TCGA
RP11-59D5__B.2	0.00489963	-0.633218	TCGA
SLK	0.00675933	0.153813	TCGA
SERINC3	0.00686404	0.1223	TCGA
PTS	0.00690957	-0.180894	TCGA
RECQL	0.00685157	0.277253	TCGA
CCDC107	0.00689744	-0.22453	TCGA
TRPT1	0.0068678	-0.199092	TCGA
PRADC1	0.00683349	-0.237235	TCGA
HSPBP1	0.00681567	-0.180528	TCGA
HNRNPLL	0.00695366	0.0990017	TCGA
OIT3	0.0069111	0.410869	TCGA
IGKV4-1	0.00563493	0.966712	TCGA
DDA1	0.00689528	-0.145797	TCGA
TRIP12	0.00691321	0.129657	TCGA
TOMM40	0.00688922	-0.193507	TCGA
ZFP36L1	0.00708244	0.203766	TCGA
MYCBP2	0.00707957	0.210156	TCGA
ABCB9	0.00609364	-0.308554	TCGA
NACC1	0.00701809	-0.159187	TCGA
GTF3C5	0.00701922	-0.159118	TCGA
GFOD2	0.00708422	-0.197031	TCGA
SH3BGRL2	0.00703957	0.296676	TCGA
TMEM223	0.00716059	-0.171866	TCGA
EEF1E1	0.00706336	-0.225215	TCGA
REL	0.0062891	0.225761	TCGA
RASAL2	0.00727869	0.251531	TCGA
PHLDA2	0.006699	-0.518446	TCGA
LIN37	0.0067252	-0.173934	TCGA
MRPL27	0.00726616	-0.203356	TCGA
C12orf10	0.00730778	-0.144739	TCGA
CYP2E1	0.00747823	1.15532	TCGA
LRRC8C	0.00719058	0.227996	TCGA
BRAF	0.00750471	0.143922	TCGA
RP11-17M16.2	0.00550224	-0.284659	TCGA
NFKBIL1	0.00745187	-0.19292	TCGA
MRPS12	0.00741571	-0.213977	TCGA
C16orf71	0.00571038	-0.310127	TCGA
TCEB2	0.00757695	-0.201423	TCGA
NT5E	0.00750202	0.373001	TCGA
MAGI3	0.00768662	0.223303	TCGA
MIS18BP1	0.00748581	0.216509	TCGA
GOLGB1	0.007541	0.134706	TCGA
NDUFA13	0.007563	-0.253267	TCGA
KRAS	0.00767356	0.180728	TCGA
SAP30	0.00729585	-0.23004	TCGA
ACOT8	0.00766611	-0.173149	TCGA
SWI5	0.00773853	-0.230366	TCGA
GPRASP1	0.00644681	0.279326	TCGA
TRMT112	0.00770143	-0.153251	TCGA
NME3	0.00771129	-0.21228	TCGA
ACD	0.00788318	-0.178759	TCGA
UBE2G1	0.00777582	0.149957	TCGA
PRKD3	0.00795595	0.178616	TCGA
PGM3	0.00782171	0.204179	TCGA
RPL7AP6	0.00625535	-0.322349	TCGA
TMEM199	0.00802584	-0.146672	TCGA
NLRC3	0.00689477	0.250153	TCGA
PUSL1	0.00814334	-0.241137	TCGA
EMC8	0.00811979	-0.144482	TCGA
CD5L	0.0070837	0.906219	TCGA
NME1	0.00799605	-0.248451	TCGA
RPUSD1	0.00820976	-0.173862	TCGA
NTPCR	0.00807078	-0.192607	TCGA
MOB1A	0.00807947	0.14614	TCGA
CCDC134	0.00721472	-0.217888	TCGA
RCSD1	0.00801688	0.272124	TCGA
YME1L1	0.00816411	0.140383	TCGA
GPATCH3	0.00835233	-0.174133	TCGA
AC104667.3	0.00665228	-0.442084	TCGA
RP11-295G20.2	0.00838173	-0.372735	TCGA
C2orf15	0.00599938	-0.254318	TCGA
EIF4EBP2	0.00841194	0.186383	TCGA
LINC01137	0.00822481	-0.284906	TCGA
CD3EAP	0.00785638	-0.214612	TCGA
SMUG1	0.00842549	-0.153138	TCGA
C6orf1	0.00857898	-0.223846	TCGA
DDHD1	0.00854455	0.223222	TCGA
RP11-579D7.4	0.00645797	-0.432965	TCGA
BRCC3	0.00872537	0.153852	TCGA
CBX2	0.0080065	-0.394579	TCGA
FKBPL	0.00864177	-0.220143	TCGA
PHC1	0.0073087	0.283867	TCGA
KXD1	0.00859512	-0.125126	TCGA
MAP2K4	0.00878297	0.150727	TCGA
DAB2IP	0.00861766	-0.248511	TCGA
ARFIP2	0.0086562	-0.138428	TCGA
TBL3	0.00866293	-0.15123	TCGA
AC007238.1	0.00651558	-0.316855	TCGA
CHCHD2P6	0.00651306	-0.304686	TCGA
CTD-3065J16.9	0.0074585	-0.341067	TCGA
TAGAP	0.00747673	0.360401	TCGA
AGBL3	0.00819161	0.233491	TCGA
SAAL1	0.00899537	-0.168093	TCGA
TMEM39B	0.0090542	-0.140344	TCGA
AGK	0.00896604	0.151014	TCGA
CALD1	0.00900074	0.191296	TCGA
BCL7C	0.00884449	-0.206558	TCGA
PFDN6	0.00879729	-0.206687	TCGA
PAPD4	0.00886672	0.114852	TCGA
NPR2	0.00904744	0.415513	TCGA
PRKCH	0.00906569	0.24603	TCGA
AC007773.2	0.00677589	-0.423133	TCGA
C14orf93	0.00911883	-0.153086	TCGA
FGL2	0.00915009	0.33121	TCGA
BZRAP1	0.00864672	0.357137	TCGA
POLR1E	0.00909462	-0.181073	TCGA
NRROS	0.00847201	0.235196	TCGA
IFI27L1	0.00927689	-0.264154	TCGA
NGRN	0.0091853	0.155546	TCGA
NFKBIB	0.00907943	-0.176996	TCGA
FAM195A	0.00912104	-0.238755	TCGA
C9orf172	0.00902679	-0.275915	TCGA
WAC	0.00922816	0.127426	TCGA
RP11-36C20.1	0.00743861	-0.331429	TCGA
ARL16	0.00943189	-0.206213	TCGA
SLC25A51	0.00933835	-0.16519	TCGA
C1orf123	0.0093306	-0.155801	TCGA
CWC15	0.00933438	-0.12913	TCGA
ZNHIT2	0.00966372	-0.197151	TCGA
BIRC6	0.00934664	0.164549	TCGA
GEMIN6	0.00972542	-0.171382	TCGA
CARD8-AS1	0.00841403	0.252844	TCGA
SLC48A1	0.00963037	-0.171542	TCGA
FTH1P3	0.00776174	-0.302304	TCGA
NUBP2	0.00956344	-0.147345	TCGA
GNA13	0.00969513	0.157955	TCGA
MIR4458HG	0.00968562	-0.478877	TCGA
SLC25A39	0.00997723	-0.149807	TCGA
MORC4	0.00993377	0.249154	TCGA
FMR1	0.00985556	0.195388	TCGA
BMS1P1	0.00864627	0.232213	TCGA
RP11-632C17__A.1	0.00952778	-0.401007	TCGA
TMED8	0.0102535	0.149555	TCGA
EFCAB2	0.0102543	-0.226347	TCGA
ZNF511	0.010257	-0.198049	TCGA
LAMTOR2	0.00995739	-0.19865	TCGA
PHC3	0.0102372	0.164453	TCGA
IBTK	0.00994701	0.177646	TCGA
EXD3	0.0103736	-0.187172	TCGA
SLAMF7	0.00972195	0.448935	TCGA
SYNE2	0.0100467	0.252132	TCGA
EPSTI1	0.0103576	0.396635	TCGA
LECT2	0.0102121	0.845004	TCGA
DENND4C	0.0104178	0.241173	TCGA
EPS15L1	0.0103052	-0.142156	TCGA
MVB12A	0.0102262	-0.198711	TCGA
JADE1	0.0102588	-0.185739	TCGA
CPT1A	0.0103905	0.261293	TCGA
COX6A1P2	0.00882561	-0.257947	TCGA
ZNRD1	0.0105748	-0.201617	TCGA
JAG2	0.0106912	-0.297769	TCGA
FTH1P11	0.00828633	-0.311151	TCGA
PLEK	0.0107019	0.365523	TCGA
NT5C	0.0106203	-0.215173	TCGA
RASGRP1	0.00904296	0.362327	TCGA
ATL1	0.00872108	0.304881	TCGA
DENND5B	0.0106355	0.197818	TCGA
SCYL1	0.0105658	-0.111009	TCGA
WDR34	0.0105062	-0.249559	TCGA
DOCK2	0.0107529	0.336722	TCGA
TEAD2	0.0109642	-0.347746	TCGA
PPP2R5B	0.0110286	-0.139239	TCGA
NDUFC1	0.0106743	-0.172673	TCGA
CPTP	0.0107121	-0.217533	TCGA
EIF4H	0.0109155	0.126779	TCGA
C1orf50	0.0111426	-0.193495	TCGA
HCFC1R1	0.0108211	-0.20812	TCGA
CCR1	0.0105084	0.315172	TCGA
NR2C2AP	0.0111648	-0.190066	TCGA
RP11-215A21.2	0.00868207	-0.396669	TCGA
C17orf70	0.0108826	-0.132408	TCGA
ENKD1	0.0113775	-0.225835	TCGA
RAB3GAP1	0.0109418	0.106005	TCGA
FAM126A	0.0114064	0.216599	TCGA
C19orf44	0.0112744	-0.175818	TCGA
RP11-407N17.3	0.00892665	0.393345	TCGA
TIPIN	0.0109194	-0.181182	TCGA
SDHAF2	0.0114162	-0.176394	TCGA
NDUFS5	0.011177	-0.187698	TCGA
PCDHB4	0.00915391	0.379034	TCGA
NABP2	0.0111664	-0.158833	TCGA
CD180	0.0100334	0.329988	TCGA
PHIP	0.0113323	0.180106	TCGA
NF2	0.0112104	-0.157648	TCGA
NLE1	0.0115473	-0.206344	TCGA
ARMC12	0.00912254	-0.372095	TCGA
GADD45GIP1	0.0111864	-0.231525	TCGA
C12orf57	0.011201	-0.224647	TCGA
FAM86DP	0.0108577	-0.215022	TCGA
NOX1	0.00963901	-0.306593	TCGA
APIP	0.0114971	-0.151255	TCGA
PSENEN	0.0112879	-0.193123	TCGA
CXXC1	0.0113609	-0.132208	TCGA
ZNF271P	0.0116308	-0.120649	TCGA
RNGTT	0.0118424	0.150882	TCGA
ASNA1	0.0113767	-0.142691	TCGA
KPNA3	0.0114965	0.156269	TCGA
CBX8	0.0119804	-0.199042	TCGA
WDR11	0.0116199	0.148848	TCGA
LMNTD2	0.0119189	-0.230752	TCGA
CYP2R1	0.0121902	-0.14043	TCGA
C19orf57	0.010941	-0.309805	TCGA
MRPL17	0.0116861	-0.167102	TCGA
KLHDC2	0.0116702	0.197914	TCGA
CYB5R4	0.0122848	0.151215	TCGA
TIMM50	0.0117211	-0.150436	TCGA
TGFBI	0.0120479	0.271804	TCGA
CCDC71	0.0121863	-0.140693	TCGA
CDKN1B	0.0118268	0.146521	TCGA
EDF1	0.0122917	-0.17294	TCGA
DDX5	0.0123849	0.151038	TCGA
BCDIN3D	0.0121414	-0.135923	TCGA
KCNJ11	0.0110804	-0.487974	TCGA
CAPS2	0.0106184	0.29608	TCGA
TMEM189	0.0119585	-0.181345	TCGA
ZNF691	0.0125624	-0.168342	TCGA
ANAPC15	0.0126457	-0.157225	TCGA
CTD-2313J17.5	0.0100325	-0.278919	TCGA
GNL2	0.0120654	-0.132282	TCGA
GPN2	0.0123326	-0.125459	TCGA
FTH1P16	0.0105779	-0.293675	TCGA
CCDC101	0.0124985	-0.197282	TCGA
RP11-481J2.4	0.0106492	-0.213187	TCGA
GLCCI1	0.0126971	0.241118	TCGA
SPATA6L	0.0116792	-0.286682	TCGA
RP11-977G19.5	0.0116677	-0.247886	TCGA
BBC3	0.0128634	-0.212479	TCGA
TEX2	0.0122605	0.166944	TCGA
PFDN2	0.0122591	-0.175741	TCGA
KHK	0.0125801	0.370032	TCGA
CCDC12	0.0123979	-0.171824	TCGA
RPL35P1	0.0105092	-0.34935	TCGA
UBE2H	0.0125231	0.154768	TCGA
SCO1	0.0125055	0.152019	TCGA
ARHGAP30	0.0131326	0.270848	TCGA
PIKFYVE	0.0129133	0.172692	TCGA
PARD6A	0.0125767	-0.304457	TCGA
RP11-616M22.7	0.0113546	-0.390065	TCGA
HIRA	0.0130177	-0.148584	TCGA
CLEC12A	0.0108596	0.364368	TCGA
PGLS	0.0126547	-0.189479	TCGA
LRRC37BP1	0.0129184	-0.167462	TCGA
MRPL28	0.0126823	-0.180728	TCGA
CEP162	0.0129743	0.166773	TCGA
MAP3K3	0.0130313	0.124878	TCGA
MEX3A	0.0130921	-0.347726	TCGA
NOC4L	0.0129757	-0.154218	TCGA
RP11-423H2.1	0.0133754	-0.274076	TCGA
NDUFAF3	0.0127512	-0.153772	TCGA
HEATR5B	0.0132744	0.14759	TCGA
LPXN	0.0135693	0.162572	TCGA
EIF2B3	0.0130972	-0.165979	TCGA
CCDC174	0.0133727	-0.10388	TCGA
MYD88	0.0129073	0.154692	TCGA
LAP3	0.0130531	0.236943	TCGA
SFN	0.0136798	-0.727156	TCGA
DHRS11	0.0135389	-0.206101	TCGA
NUS1P1	0.0111159	0.361886	TCGA
ZFP41	0.01371	-0.237746	TCGA
CUL1	0.0130257	0.125616	TCGA
GABRD	0.0130182	-0.337014	TCGA
RNF111	0.0135661	0.141223	TCGA
CTC-444N24.8	0.0134473	-0.185868	TCGA
ZNF33A	0.0132174	0.113387	TCGA
ZNF524	0.0135548	-0.192767	TCGA
TBC1D23	0.0133729	0.130602	TCGA
FAM96B	0.0131756	-0.174105	TCGA
KCTD1	0.013559	-0.246077	TCGA
POLR2A	0.0132712	0.180342	TCGA
ZNF75D	0.0140157	0.170109	TCGA
ABCA2	0.0132446	-0.253104	TCGA
PPP1R16B	0.0136421	0.291945	TCGA
MPEG1	0.0136727	0.291953	TCGA
CROT	0.0134307	0.259345	TCGA
CDKN2B	0.014112	-0.287035	TCGA
SAMD9	0.013991	0.264577	TCGA
ASCC2	0.013458	-0.114859	TCGA
PUM2	0.0135161	0.120557	TCGA
SNAPC4	0.0139801	-0.163722	TCGA
TRNAU1AP	0.0141849	-0.164712	TCGA
PPIAP11	0.0117146	-0.310454	TCGA
TRMT61A	0.0138961	-0.170611	TCGA
SERINC1	0.013969	0.180642	TCGA
ARHGEF16	0.0145148	-0.531142	TCGA
HS3ST3B1	0.014051	0.428588	TCGA
E4F1	0.0139027	-0.155385	TCGA
RBM25	0.0137206	0.136679	TCGA
USP8	0.0137969	0.115116	TCGA
TWF2	0.0138362	-0.225481	TCGA
CYSLTR1	0.0127233	0.254827	TCGA
CDKN2B-AS1	0.0122746	-0.443526	TCGA
ZNF462	0.0129668	0.330413	TCGA
BLOC1S1	0.0139041	-0.201012	TCGA
PPM1N	0.0125043	-0.382318	TCGA
CCDC94	0.014295	-0.160127	TCGA
CCDC137	0.0142966	-0.16892	TCGA
CD4	0.0140926	0.301147	TCGA
ERLEC1	0.0140715	0.11527	TCGA
AKR1A1	0.0145187	-0.181526	TCGA
UQCRHL	0.0137535	-0.231696	TCGA
FAM212B	0.0147641	-0.226065	TCGA
CD79A	0.0128812	0.610789	TCGA
JKAMP	0.0143701	0.123906	TCGA
ARID1B	0.0142938	0.152323	TCGA
CFP	0.0141923	0.37619	TCGA
CD226	0.0132354	0.331488	TCGA
ICA1L	0.0129286	0.280358	TCGA
RBM4B	0.015069	-0.124442	TCGA
HS1BP3	0.0142149	-0.159725	TCGA
BMP2K	0.0146347	0.18751	TCGA
MZT2B	0.0143273	-0.202193	TCGA
RPL5P34	0.0126899	-0.314813	TCGA
USP42	0.0152369	0.119106	TCGA
AC009005.2	0.0131654	-0.40366	TCGA
RP11-545E17.3	0.0138553	-0.274871	TCGA
M6PR	0.0145479	0.218357	TCGA
GATSL3	0.0136684	-0.261745	TCGA
TLCD1	0.0152825	-0.275026	TCGA
RAB30-AS1	0.0153662	-0.196882	TCGA
GOLGA7	0.0145485	0.165471	TCGA
ANKRD36	0.0131463	0.302664	TCGA
SETDB2	0.0154795	0.163167	TCGA
GPSM1	0.0155313	-0.415808	TCGA
TAOK3	0.0146651	0.143413	TCGA
S1PR1	0.0150847	0.263187	TCGA
PSMD13	0.0148181	-0.127726	TCGA
CXCR2P1	0.0137662	0.519398	TCGA
SERTAD2	0.0149079	0.151887	TCGA
RASSF7	0.0147166	-0.233803	TCGA
PHACTR2	0.0155902	0.244889	TCGA
CITF22-92A6.1	0.0143248	-0.227674	TCGA
OXCT1	0.01466	0.42287	TCGA
CD2BP2	0.0147773	-0.143362	TCGA
SND1	0.0154116	0.119184	TCGA
SNX11	0.015203	-0.122005	TCGA
SCART1	0.0140005	0.387128	TCGA
KRT8P12	0.0156742	-0.200174	TCGA
UBALD1	0.0150659	-0.177952	TCGA
B4GALT7	0.0149617	-0.15743	TCGA
COX4I1	0.0155914	-0.180588	TCGA
PARD3B	0.0157713	0.283089	TCGA
SRP19	0.0152966	-0.143933	TCGA
RP5-1014D13.2	0.0144225	-0.177978	TCGA
ETV2	0.0147798	-0.274427	TCGA
SURF6	0.0150749	-0.126403	TCGA
TNS3	0.0152482	0.212966	TCGA
SELK	0.0150354	-0.147962	TCGA
MBNL3	0.0152566	0.395832	TCGA
RP11-889L3.1	0.0141213	-0.282296	TCGA
KRIT1	0.0156834	0.149268	TCGA
CREB3L2	0.0150988	0.165732	TCGA
POLR3K	0.0161791	-0.169078	TCGA
RCBTB2	0.0161822	0.167783	TCGA
DNASE1L3	0.0162752	0.474361	TCGA
CSGALNACT2	0.0160173	0.151673	TCGA
CAPRIN2	0.0162003	0.171003	TCGA
MAGEE1	0.0145041	0.353058	TCGA
ABHD8	0.0157354	-0.183065	TCGA
C11orf74	0.0164574	-0.17619	TCGA
MFNG	0.01652	0.206439	TCGA
UQCR10	0.0155632	-0.168647	TCGA
C11orf98	0.0158477	-0.170527	TCGA
LDLRAD1	0.0144732	-0.716874	TCGA
YLPM1	0.0155928	0.128204	TCGA
JMJD8	0.0155298	-0.150151	TCGA
TRAF3IP3	0.0155187	0.288692	TCGA
SHPRH	0.0158479	0.304436	TCGA
CAMTA1	0.0158152	-0.161205	TCGA
LDHB	0.0159172	0.299244	TCGA
THAP8	0.0167702	-0.174737	TCGA
RRP7A	0.0156567	-0.178677	TCGA
MED23	0.0165024	0.16338	TCGA
NCDN	0.0164285	-0.173291	TCGA
NAIF1	0.0169234	-0.116883	TCGA
EHD3	0.016774	0.267589	TCGA
ARHGAP5	0.0158422	0.165614	TCGA
APTX	0.0162045	-0.123485	TCGA
UTP14C	0.0165787	0.185848	TCGA
MAP3K8	0.0170465	0.320496	TCGA
IKBKB	0.0162567	0.148541	TCGA
LINC00116	0.0167241	-0.261969	TCGA
C12orf43	0.0168459	-0.119964	TCGA
FHIT	0.0170284	-0.243001	TCGA
CCR2	0.0154354	0.384314	TCGA
DCUN1D5	0.0170493	-0.157241	TCGA
CACFD1	0.0161199	-0.165114	TCGA
SCAF8	0.0166551	0.127882	TCGA
DUS1L	0.0164134	-0.148059	TCGA
NOP16	0.0165175	-0.212187	TCGA
GINS2	0.0173475	-0.288247	TCGA
WDR24	0.0168194	-0.178578	TCGA
ZNF653	0.0172261	-0.15423	TCGA
REXO4	0.0163167	-0.146191	TCGA
CTDP1	0.0165472	-0.112467	TCGA
CHD9	0.0166345	0.17545	TCGA
TSC22D1	0.0164109	0.257693	TCGA
MED7	0.0173811	-0.133156	TCGA
ADCY7	0.0160428	0.350753	TCGA
PET100	0.0164775	-0.223856	TCGA
TSPYL4	0.0175018	0.216323	TCGA
SLC8A1	0.0166037	0.259796	TCGA
RBM43	0.017564	0.172906	TCGA
SLC27A1	0.0171316	-0.227987	TCGA
MRPS34	0.0163691	-0.167285	TCGA
PCNXL4	0.016957	0.163283	TCGA
SH2B2	0.0167495	-0.23594	TCGA
SLC17A5	0.0164996	0.207802	TCGA
FOXD2-AS1	0.01704	-0.353388	TCGA
SMIM7	0.0164968	-0.135897	TCGA
RAB26	0.0178527	-0.382215	TCGA
TOE1	0.0179467	-0.141823	TCGA
WBP1LP2	0.0152787	-0.263413	TCGA
COG3	0.0167229	0.19309	TCGA
HMG20A	0.0176508	0.223813	TCGA
NT5C2	0.0179573	0.282919	TCGA
RRP1	0.0168336	-0.157654	TCGA
LRRK2	0.0178334	0.339877	TCGA
INO80B	0.017649	-0.205248	TCGA
SCAPER	0.0180039	0.171046	TCGA
MIA2	0.016485	0.29344	TCGA
ARL8A	0.0168545	-0.153735	TCGA
ZBTB33	0.0169731	0.191158	TCGA
SLC27A4	0.0169045	-0.17976	TCGA
EXOSC2	0.0176754	-0.144363	TCGA
LINC00265	0.0159532	0.324694	TCGA
PEF1	0.0169752	-0.126661	TCGA
KLRD1	0.0166428	0.327447	TCGA
PARPG1	0.015966	0.306838	TCGA
CCL18	0.0171749	0.485518	TCGA
AKAP12	0.0178914	0.450915	TCGA
CREBZF	0.0173108	0.162282	TCGA
TMEM260	0.0179964	0.159642	TCGA
FOXK2	0.0171835	-0.143785	TCGA
CDKN2A	0.0184328	-0.457525	TCGA
BOD1L1	0.0177113	0.195867	TCGA
FAM174B	0.0186299	-0.313792	TCGA
GRB14	0.0174703	-0.261793	TCGA
ADPRHL2	0.0175522	-0.141737	TCGA
CIRBP-AS1	0.0167352	-0.233396	TCGA
PAM16	0.018613	-0.168385	TCGA
CTA-384D8.36	0.0181651	-0.209513	TCGA
PDCD5	0.0173454	-0.166685	TCGA
RPL24P2	0.0166919	-0.303648	TCGA
GPRIN1	0.0181817	-0.37107	TCGA
INAFM1	0.0187528	-0.215317	TCGA
RP11-296O14.3	0.0170239	-0.223703	TCGA
ATPIF1	0.0176208	-0.168752	TCGA
CH507-42P11.8	0.018773	0.473875	TCGA
CYBB	0.0186261	0.356629	TCGA
BNIP1	0.0189019	-0.165049	TCGA
CRHBP	0.0172026	0.554037	TCGA
CICP14	0.0173977	0.345657	TCGA
ARPC5L	0.0176016	-0.15234	TCGA
TSPYL1	0.0175204	0.158702	TCGA
LINC00896	0.01686	-0.525997	TCGA
PTPRO	0.0168173	0.332457	TCGA
C19orf68	0.0189986	-0.136698	TCGA
NUDC	0.017939	-0.159526	TCGA
WIPF1	0.0184282	0.261966	TCGA
C19orf43	0.0178544	-0.157962	TCGA
ZBED6	0.0174095	0.562571	TCGA
ITGB7	0.0177654	0.354831	TCGA
FTH1P20	0.0183934	-0.254216	TCGA
CD300E	0.0169527	0.333716	TCGA
PXN-AS1	0.019028	-0.208656	TCGA
AC069282.6	0.0173505	0.300193	TCGA
SNRPF	0.0177999	-0.181929	TCGA
SERGEF	0.0188438	-0.188791	TCGA
TFEC	0.0179683	0.305052	TCGA
TMEM53	0.018124	-0.201784	TCGA
FLVCR2	0.0189607	0.272022	TCGA
MRPL36	0.0183677	-0.162876	TCGA
PURB	0.0181201	0.10604	TCGA
POP7	0.0182203	-0.149918	TCGA
ELMSAN1	0.0189278	0.17148	TCGA
CMC2	0.0183752	-0.153505	TCGA
ATG14	0.0190591	0.122021	TCGA
G6PC	0.0190155	0.557656	TCGA
MRPL22	0.0183977	-0.150803	TCGA
UGT2B11	0.0197306	-0.594339	TCGA
WDR60	0.0198861	0.159363	TCGA
RP11-396F22.1	0.0177509	-0.322053	TCGA
STAG2	0.0182482	0.147662	TCGA
NAT9	0.0185251	-0.16251	TCGA
USE1	0.0185852	-0.191282	TCGA
PTK2B	0.0192313	0.199449	TCGA
RBL2	0.0184319	0.267188	TCGA
MMP15	0.0185811	-0.22128	TCGA
MAGOH	0.0187009	-0.130253	TCGA
PCNX	0.0185304	0.143382	TCGA
BABAM1	0.0184613	-0.142563	TCGA
ITFG3	0.0184605	-0.191564	TCGA
ACTR10	0.0186867	0.109306	TCGA
PHKG2	0.0188667	-0.15689	TCGA
MYH10	0.0185952	0.247841	TCGA
OBSL1	0.0186987	0.482214	TCGA
LINC00861	0.0181784	0.345339	TCGA
RP11-159G9.5	0.0180978	0.312586	TCGA
TMEM131	0.0186394	0.120976	TCGA
INPP4B	0.0197789	0.265593	TCGA
FBXO17	0.0187646	-0.261914	TCGA
SIRPB1	0.018023	0.368985	TCGA
PCYOX1	0.0191635	0.18151	TCGA
LINC01503	0.0190017	-0.384814	TCGA
NDUFV2P1	0.0191431	-0.332577	TCGA
RP1-30M3.5	0.0193627	-0.207918	TCGA
AP3M1	0.0189261	0.115626	TCGA
RPL15P3	0.0199663	-0.247359	TCGA
FLNB	0.0196678	0.150759	TCGA
ZMAT1	0.0207108	0.33886	TCGA
APRT	0.0191474	-0.184673	TCGA
IL1R1	0.0190555	0.226273	TCGA
STAU1	0.0196705	0.130749	TCGA
SCAF11	0.0190638	0.131905	TCGA
RP11-889L3.4	0.0182178	-0.336738	TCGA
ITCH	0.0190503	0.142588	TCGA
KL	0.0185999	0.365597	TCGA
RP11-849H4.2	0.0190059	-0.194679	TCGA
NFKB2	0.0191314	-0.181216	TCGA
FRG1	0.0200373	-0.152508	TCGA
DIS3L	0.0196876	0.137404	TCGA
IREB2	0.0193118	0.135873	TCGA
IPO8	0.0192845	0.106679	TCGA
MRPL23	0.0193249	-0.19945	TCGA
LINC00853	0.0194552	-0.393078	TCGA
CLPB	0.0199663	-0.174976	TCGA
KATNB1	0.0201691	-0.146674	TCGA
BCAN	0.019782	-0.57689	TCGA
F8	0.0209885	0.280854	TCGA
REV1	0.0205031	0.132714	TCGA
NR1H2	0.0195632	-0.114479	TCGA
TRAF3IP1	0.0207439	0.107054	TCGA
CTC-459F4.3	0.0203291	-0.192204	TCGA
ATXN7L2	0.0213074	-0.174766	TCGA
ADD3	0.020137	0.274496	TCGA
ICAM3	0.0191548	0.308265	TCGA
SS18L2	0.020598	-0.163873	TCGA
C6orf136	0.0201288	-0.162634	TCGA
CHAC1	0.0212486	-0.442498	TCGA
QRICH2	0.0214345	-0.256783	TCGA
SLC40A1	0.0204057	0.22155	TCGA
PPP1R37	0.0198084	-0.15986	TCGA
CD84	0.021451	0.294965	TCGA
BIN2	0.0213675	0.253541	TCGA
IFRD2	0.0197299	-0.137154	TCGA
CRYBB2P1	0.0217092	-0.189123	TCGA
KLF11	0.0200642	0.217545	TCGA
IRAK3	0.0208455	0.282701	TCGA
PRPF8	0.0203454	0.136159	TCGA
MSX1	0.0206126	-0.297854	TCGA
UROD	0.0199999	-0.150222	TCGA
DNAH5	0.0206562	-0.51446	TCGA
CREB3	0.0199996	-0.138916	TCGA
P2RY11	0.0217464	-0.202043	TCGA
ANKHD1-EIF4EBP3	0.021633	-0.184874	TCGA
BLOC1S6	0.020023	0.103906	TCGA
SH3BP5	0.0215213	0.339933	TCGA
KAT6A	0.0206073	0.176689	TCGA
METRN	0.0212085	-0.373603	TCGA
PSMB7	0.020444	-0.138984	TCGA
TOX4	0.0199957	0.0839158	TCGA
DARS-AS1	0.0201122	-0.261271	TCGA
PPAN	0.0220316	-0.204768	TCGA
NCOA1	0.0201881	0.127366	TCGA
SCN8A	0.0220758	0.310975	TCGA
FKBP2	0.0203384	-0.184504	TCGA
CMAHP	0.0219589	0.341162	TCGA
MB	0.0198522	-0.526849	TCGA
UTRN	0.0201877	0.218348	TCGA
NPIPP1	0.0212601	-0.201143	TCGA
ZNF704	0.0209131	0.271282	TCGA
NUTF2	0.0203056	-0.155353	TCGA
MAP2K2	0.0206808	-0.144174	TCGA
ZCCHC17	0.0212063	-0.12828	TCGA
NHP2L1	0.0204689	-0.129904	TCGA
RP11-582J16.5	0.020182	0.286582	TCGA
HES4	0.0218292	-0.304045	TCGA
ANKRD54	0.0209251	-0.141092	TCGA
PLEKHF1	0.0216631	-0.315905	TCGA
SPSB2	0.022227	-0.209111	TCGA
EVI2B	0.0224061	0.282282	TCGA
SMEK2	0.0205073	0.115413	TCGA
BYSL	0.0211982	-0.159679	TCGA
RTN4R	0.0226726	-0.333957	TCGA
PTCD1	0.0225594	-0.167326	TCGA
NBR1	0.0211547	0.151687	TCGA
VPS4A	0.0206577	-0.131005	TCGA
OAS3	0.0209931	0.266083	TCGA
NUGGC	0.0227093	0.53745	TCGA
OGFRL1	0.022574	0.200692	TCGA
POLR2J	0.0207417	-0.167193	TCGA
TNXA	0.0216098	-0.415426	TCGA
KLRG1	0.0210497	0.265105	TCGA
LINC01315	0.0208722	-0.371254	TCGA
SEMA6A	0.022901	-0.431443	TCGA
FAIM3	0.022222	0.296661	TCGA
SPA17	0.0226207	-0.238236	TCGA
GBP5	0.0231917	0.420715	TCGA
HDAC11	0.0215582	-0.210206	TCGA
TSPAN7	0.0228504	0.284437	TCGA
SSBP3	0.0211382	-0.175547	TCGA
SLC39A14	0.0222756	0.243735	TCGA
DEF8	0.0215843	-0.142046	TCGA
TOLLIP	0.0218234	-0.120479	TCGA
COX6A1	0.0218828	-0.144213	TCGA
PARP15	0.022025	0.333454	TCGA
UBN2	0.0225239	0.135593	TCGA
CASS4	0.0222463	0.27591	TCGA
CXorf21	0.0214057	0.281135	TCGA
PPIP5K1	0.0234517	-0.151012	TCGA
IL33	0.0236297	0.352018	TCGA
TXNL4A	0.0213323	-0.150454	TCGA
C19orf53	0.0214906	-0.172212	TCGA
SLC22A3	0.0219462	0.393783	TCGA
ZBTB3	0.0235687	-0.14234	TCGA
KIF7	0.0230408	0.306118	TCGA
BCL2L10	0.0226626	-0.810393	TCGA
N4BP2L1	0.0221778	0.229279	TCGA
FTH1P7	0.0227227	-0.232393	TCGA
ATP5G1	0.0218015	-0.189361	TCGA
RNF165	0.0219578	-0.428323	TCGA
MVD	0.0214986	-0.247624	TCGA
RP11-456P18.2	0.021384	-0.302589	TCGA
PHC2	0.0218289	-0.141065	TCGA
LENG1	0.0234615	-0.164203	TCGA
NF1	0.0215762	0.146527	TCGA
CHKB-AS1	0.0220007	-0.23956	TCGA
RNASEH2A	0.022566	-0.231	TCGA
ASAH2	0.0232189	0.39509	TCGA
ITGA8	0.0229675	0.294649	TCGA
C1orf86	0.0218971	-0.164332	TCGA
AC016831.7	0.0219786	-0.421116	TCGA
TAF1	0.022784	0.17662	TCGA
LILRA5	0.0225423	0.323062	TCGA
NUMB	0.0218886	0.123715	TCGA
RNF220	0.0219043	-0.105824	TCGA
CDK9	0.0219346	-0.127555	TCGA
CYSLTR2	0.0224969	0.308111	TCGA
ZNF408	0.0230118	-0.132265	TCGA
SLC16A10	0.0244945	0.433337	TCGA
RPS11P5	0.0223135	-0.290727	TCGA
POM121	0.0228884	0.216218	TCGA
RPL4P5	0.0224019	-0.265712	TCGA
ATP6V0B	0.0226489	-0.156677	TCGA
EML3	0.0222915	-0.116741	TCGA
JAK2	0.0247573	0.19362	TCGA
RP11-475C16.1	0.0245452	-0.259003	TCGA
SDHAF1	0.0236578	-0.187822	TCGA
PUS7L	0.0240444	0.121375	TCGA
NAA10	0.0223311	-0.187054	TCGA
CENPM	0.0248745	-0.363153	TCGA
MTO1	0.0229159	0.139473	TCGA
NFAT5	0.0247498	0.305304	TCGA
RABGAP1L	0.0229922	0.141516	TCGA
RP11-452L6.5	0.0249317	-0.198463	TCGA
TMEM186	0.0245281	-0.1606	TCGA
SLC16A13	0.0230658	0.298517	TCGA
CBY1	0.0237637	-0.136988	TCGA
LANCL1	0.0226237	0.146701	TCGA
ITK	0.0241048	0.347809	TCGA
MND1	0.0245544	-0.279706	TCGA
ACYP1	0.0247929	-0.161224	TCGA
ACTN1	0.0231799	0.182419	TCGA
MOSPD2	0.0247419	0.149099	TCGA
KIF5B	0.0228434	0.140918	TCGA
NUPR1	0.0237973	-0.301722	TCGA
ATG5	0.0233572	0.115676	TCGA
RRP9	0.0236695	-0.158355	TCGA
FTH1P2	0.0236327	-0.257509	TCGA
SWSAP1	0.0255453	-0.174292	TCGA
UPP1	0.0242416	-0.208177	TCGA
C1orf21	0.0235788	0.339035	TCGA
FYB	0.0256798	0.311995	TCGA
BCL2L11	0.0234435	0.196826	TCGA
DDX41	0.0231391	-0.109402	TCGA
AC006126.4	0.0238242	0.346263	TCGA
ALOX12	0.0238808	0.236708	TCGA
RP11-347C12.10	0.0251095	-0.244693	TCGA
RP11-156E6.1	0.0256251	-0.129801	TCGA
CIDECP	0.0257551	-0.163595	TCGA
LPPR2	0.0234176	-0.178416	TCGA
CYP27B1	0.0241846	-0.349575	TCGA
KIF16B	0.0248026	0.157438	TCGA
IGJ	0.0259575	0.639421	TCGA
PSEN1	0.0232216	0.10343	TCGA
NOMO1	0.0233145	-0.135275	TCGA
HIST1H1C	0.0234896	-0.37029	TCGA
FSTL4	0.0243538	-0.57226	TCGA
RP11-385F5.5	0.024428	-0.260164	TCGA
RP13-942N8.1	0.0242771	-0.265133	TCGA
SNRNP25	0.0236759	-0.180609	TCGA
MNDA	0.0253746	0.294385	TCGA
SNX3	0.023834	0.125871	TCGA
ARMC7	0.0246563	-0.155799	TCGA
TRAPPC4	0.0236564	-0.142879	TCGA
ANKS3	0.0254978	-0.165655	TCGA
PDS5B	0.0244662	0.125165	TCGA
EGLN2	0.024131	-0.186799	TCGA
HCK	0.0263209	0.272093	TCGA
AC002310.12	0.024732	-0.233898	TCGA
KIAA0586	0.0260933	0.121196	TCGA
CD3G	0.0250681	0.353091	TCGA
PCNP	0.0236741	0.0952181	TCGA
PYHIN1	0.0248591	0.32688	TCGA
FAM86C1	0.0265694	-0.155307	TCGA
RP11-864I4.1	0.026424	-0.165853	TCGA
RP1-313I6.12	0.0260191	-0.243327	TCGA
TMEM160	0.0269103	-0.231134	TCGA
EXOSC4	0.0241734	-0.240772	TCGA
CD302	0.0248432	0.272718	TCGA
CTPS1	0.0240571	-0.20958	TCGA
KDM6B	0.0247194	0.162951	TCGA
SMG6	0.0269217	0.228928	TCGA
CEP131	0.0257345	-0.185128	TCGA
STRN3	0.0249415	0.130586	TCGA
RHOD	0.0242054	-0.232512	TCGA
PPIG	0.024127	0.102184	TCGA
SLC39A3	0.0248127	-0.150541	TCGA
TNNI2	0.0253257	-0.403482	TCGA
ECE2	0.0255505	-0.194264	TCGA
CSDE1	0.0258286	0.134217	TCGA
ACTR2	0.0248418	0.140342	TCGA
NCAPH2	0.0242931	-0.158326	TCGA
FAM173A	0.0261255	-0.198331	TCGA
CCDC24	0.0273987	-0.2333	TCGA
SLX4	0.0274513	-0.146108	TCGA
C19orf54	0.0266107	-0.147701	TCGA
MLLT3	0.0269681	-0.351771	TCGA
NDUFV2	0.0252003	-0.186159	TCGA
ACAP2	0.0250543	0.132142	TCGA
RAP2C	0.0244312	0.164347	TCGA
RP11-767N6.7	0.0266653	-0.158829	TCGA
ATAD3A	0.0251398	-0.17586	TCGA
VPS36	0.0247614	0.158887	TCGA
ZBTB38	0.0244852	0.225767	TCGA
SCNM1	0.0249327	-0.180507	TCGA
P4HB	0.0275829	-0.150225	TCGA
MUTYH	0.0269515	-0.15251	TCGA
LINC00963	0.0245788	-0.169726	TCGA
CNGA1	0.0276161	0.484897	TCGA
MAPK11	0.0274737	-0.253612	TCGA
GPR3	0.0255808	-0.284939	TCGA
TM9SF2	0.0257012	0.144619	TCGA
CARS	0.0246305	-0.137042	TCGA
KIAA0020	0.0259359	-0.159793	TCGA
MGAT2	0.0274371	0.274111	TCGA
SPATA2L	0.0261188	-0.183377	TCGA
LLPH	0.0258995	-0.101102	TCGA
FNTB	0.0275004	-0.117808	TCGA
C2CD5	0.0257496	0.146384	TCGA
EEF2KMT	0.0274317	-0.152568	TCGA
EEF1B2P6	0.0264299	-0.322445	TCGA
TADA3	0.0248914	-0.116866	TCGA
PTP4A2P1	0.0257876	-0.286368	TCGA
PTRH2	0.025314	-0.161281	TCGA
RP11-96K19.2	0.0260178	0.251375	TCGA
SOS1	0.0251555	0.13115	TCGA
RP11-676M6.1	0.0272418	0.27764	TCGA
COX17	0.0250086	-0.153914	TCGA
MIEN1	0.0249998	-0.147407	TCGA
CSF2RB	0.028073	0.267988	TCGA
SNHG7	0.0256928	-0.240624	TCGA
LRPPRC	0.0256573	0.11776	TCGA
ERI3	0.0251853	-0.130233	TCGA
ALKBH4	0.0276539	-0.127882	TCGA
TCP1	0.025796	0.14559	TCGA
CCDC167	0.0258253	-0.203943	TCGA
MAP6	0.0276506	0.355108	TCGA
RP11-661A12.8	0.0275351	-0.273467	TCGA
TMEM91	0.02862	-0.26525	TCGA
SIL1	0.0260472	-0.166932	TCGA
JMJD1C	0.0256734	0.179116	TCGA
GRPEL2	0.0272588	-0.110212	TCGA
NDUFS8	0.0257551	-0.165353	TCGA
HYPK	0.0280346	-0.149964	TCGA
PEX3	0.0277268	0.174586	TCGA
STX3	0.0273297	-0.219585	TCGA
LRSAM1	0.0263027	-0.169182	TCGA
PSD3	0.026397	0.295875	TCGA
NOD1	0.02914	0.114954	TCGA
C19orf60	0.0258437	-0.197281	TCGA
TMEM26	0.027246	0.270674	TCGA
KLHL15	0.0282169	0.181668	TCGA
SOS2	0.0268963	0.14198	TCGA
MRPS35	0.0258159	0.106341	TCGA
FOCAD	0.0272767	-0.140665	TCGA
RP11-42I10.1	0.0270691	-0.266916	TCGA
PLEKHA7	0.0278398	0.227487	TCGA
SUV39H1	0.0275542	-0.171985	TCGA
BACE1-AS	0.0290521	-0.173389	TCGA
ZNF433	0.0293458	-0.208487	TCGA
GCC2	0.0272842	0.15982	TCGA
BNIP2	0.0263371	0.11345	TCGA
CUL2	0.0264886	0.0963961	TCGA
USP37	0.0296243	0.237787	TCGA
LINC00657	0.0273954	0.120968	TCGA
NOL3	0.0274757	-0.273334	TCGA
RWDD4	0.0297851	-0.124636	TCGA
C6orf120	0.0272063	0.180465	TCGA
C14orf80	0.0297973	-0.241546	TCGA
GPATCH2L	0.02857	0.125511	TCGA
FAM13C	0.029033	0.331203	TCGA
CTC-260F20.3	0.0286045	-0.195356	TCGA
LRRK1	0.0297411	0.254306	TCGA
CINP	0.0269667	-0.146044	TCGA
CDC34	0.0265044	-0.148463	TCGA
NDUFB7	0.0267696	-0.184282	TCGA
FAM214B	0.0288444	-0.131344	TCGA
RALGAPA1	0.0297266	0.158651	TCGA
SETMAR	0.0295236	-0.144537	TCGA
FBXO11	0.028793	0.197725	TCGA
DPCD	0.0300623	-0.204983	TCGA
ZNF337	0.0290652	0.256025	TCGA
STK4	0.0271054	0.10749	TCGA
PIDD1	0.0281191	-0.148144	TCGA
PRF1	0.0303576	0.295576	TCGA
ATG4D	0.0293893	-0.168959	TCGA
CHCHD5	0.0275921	-0.167154	TCGA
SLC12A6	0.0297416	0.152898	TCGA
ATP7B	0.0277348	0.262299	TCGA
FOXN3	0.0267003	0.169583	TCGA
TMEM171	0.0299661	-0.414646	TCGA
RP11-894P9.1	0.0285535	0.270123	TCGA
IL2RB	0.0305702	0.298077	TCGA
FRRS1	0.0295023	0.360837	TCGA
GPR75	0.0289547	0.391757	TCGA
PRR14	0.0273491	-0.095686	TCGA
TTC1	0.0269372	-0.123711	TCGA
AURKAIP1	0.0273292	-0.172195	TCGA
BMP6	0.0294767	0.398131	TCGA
PSMG3	0.0276022	-0.180362	TCGA
RALY-AS1	0.0304171	-0.225244	TCGA
GOPC	0.0278625	0.124374	TCGA
ARHGAP18	0.0298071	0.182839	TCGA
DOHH	0.0290371	-0.139991	TCGA
SDAD1	0.028879	0.163739	TCGA
IARS2	0.0277979	0.149505	TCGA
VCAM1	0.0281778	0.433479	TCGA
U2SURP	0.027047	0.128609	TCGA
FER	0.0306991	0.179671	TCGA
SLC35D2	0.0272104	0.161543	TCGA
SHMT2	0.028479	-0.145456	TCGA
KLHL13	0.031185	0.343017	TCGA
IRF4	0.0294721	0.45627	TCGA
MGAT4A	0.0280064	0.174191	TCGA
BOLA2B	0.029313	-0.313159	TCGA
MON2	0.0276651	0.12347	TCGA
GRK5	0.0294763	0.162463	TCGA
C9orf69	0.0274688	-0.13741	TCGA
NDUFA3	0.0274868	-0.1984	TCGA
AP5M1	0.0282024	0.139777	TCGA
TSPAN6	0.027868	0.185735	TCGA
CDC42EP3	0.0309938	0.219676	TCGA
AC000123.2	0.0306053	0.18082	TCGA
SRM	0.0275998	-0.177868	TCGA
ZNF768	0.0275995	-0.128169	TCGA
HIGD2A	0.0277333	-0.159025	TCGA
IL21R	0.0302179	0.384963	TCGA
RP11-163E9.2	0.0298007	-0.290338	TCGA
PIN4	0.0287108	-0.169271	TCGA
PLEKHM1	0.0293725	-0.110361	TCGA
CTD-2031P19.4	0.0301366	-0.241743	TCGA
SNRPD3	0.0282178	-0.124213	TCGA
DICER1	0.0281196	0.158802	TCGA
TMEM134	0.0283468	-0.140833	TCGA
NRIP1	0.0286478	0.210451	TCGA
CCHCR1	0.028408	-0.185055	TCGA
GTPBP8	0.0323668	-0.114834	TCGA
GIT2	0.030517	0.12419	TCGA
SMDT1	0.0281769	-0.157442	TCGA
GTPBP3	0.0299563	-0.121059	TCGA
RPP25L	0.0286445	-0.17481	TCGA
SNX5	0.0282644	0.112163	TCGA
BRWD3	0.0309253	0.159495	TCGA
PLG	0.0314069	0.468375	TCGA
RP11-173M11.2	0.0319457	-0.280129	TCGA
ARL5A	0.0286828	0.117422	TCGA
RP13-582O9.7	0.0308931	-0.314903	TCGA
TRMT2A	0.0284518	-0.122302	TCGA
COMTD1	0.0305379	-0.262475	TCGA
TBC1D7	0.0300079	-0.150891	TCGA
DIDO1	0.0284607	0.117086	TCGA
PDZK1IP1	0.0314117	-0.783824	TCGA
RIT1	0.0305512	-0.127571	TCGA
BRMS1L	0.032832	0.115208	TCGA
PPP2R2D	0.0294429	-0.110221	TCGA
LINC00997	0.032802	-0.16913	TCGA
AC093110.3	0.0309937	0.392753	TCGA
RP11-234A1.1	0.03276	-0.255161	TCGA
NUDT22	0.0297121	-0.170437	TCGA
HMGXB3	0.0286891	-0.103098	TCGA
ZNF770	0.0315994	0.325507	TCGA
LINC01089	0.0330127	-0.19918	TCGA
PYCRL	0.0291296	-0.19949	TCGA
TGFBR2	0.0288168	0.197883	TCGA
ZNF580	0.0318757	-0.181513	TCGA
CAMKMT	0.0331325	-0.148075	TCGA
RNF170	0.0298413	0.178702	TCGA
SMCHD1	0.0295375	0.148093	TCGA
RPS14	0.0317362	-0.149119	TCGA
ATXN7	0.0306236	0.119298	TCGA
CTD-3131K8.2	0.031777	-0.202568	TCGA
UAP1L1	0.0333705	-0.352935	TCGA
TMEM208	0.0289023	-0.169974	TCGA
ZEB1	0.0305385	0.158779	TCGA
PZP	0.0324434	0.483927	TCGA
DDR2	0.0330851	0.26602	TCGA
FADS3	0.0297959	-0.183705	TCGA
RP11-303E16.2	0.0335401	-0.216457	TCGA
TMEM106B	0.0290655	0.139413	TCGA
ADSSL1	0.0318519	-0.306765	TCGA
DAPP1	0.0325012	0.294873	TCGA
KNOP1	0.0323662	-0.118688	TCGA
CRELD2	0.0291598	-0.17512	TCGA
APLP1	0.0328799	-0.491456	TCGA
RBPMS2	0.0322214	-0.289618	TCGA
HERC3	0.0326457	0.20601	TCGA
DGCR6	0.0339985	-0.314995	TCGA
STARD4-AS1	0.0329367	0.351161	TCGA
TAF6L	0.0313572	-0.123831	TCGA
RP11-164J13.1	0.0330798	0.306963	TCGA
PARP11	0.0341114	0.159374	TCGA
P2RY13	0.0333894	0.281639	TCGA
RFT1	0.0306513	-0.103815	TCGA
TMTC4	0.0313083	0.165111	TCGA
RPS3AP26	0.0328298	-0.263735	TCGA
TGOLN2	0.0315118	0.167682	TCGA
GAR1	0.0323308	-0.132886	TCGA
ST20	0.0343309	-0.219354	TCGA
LCMT1	0.0316983	-0.140192	TCGA
CTB-63M22.1	0.0340377	-0.338634	TCGA
IGF2	0.0303374	0.913014	TCGA
PLA2G15	0.031085	-0.156583	TCGA
CTB-31O20.4	0.0329466	0.31477	TCGA
WDR53	0.0341567	-0.106691	TCGA
CYP21A1P	0.0345524	-0.339952	TCGA
CCDC117	0.0343004	0.266091	TCGA
RP11-73M18.8	0.0346325	-0.188257	TCGA
PNRC1	0.0301053	0.166947	TCGA
PQLC2	0.0307531	-0.160211	TCGA
INPP5E	0.0330405	-0.141544	TCGA
MREG	0.0341475	0.186814	TCGA
STARD13	0.0327108	0.191945	TCGA
CCDC183	0.0337868	-0.282829	TCGA
ATP5SL	0.0300565	-0.0994856	TCGA
RP11-12M9.3	0.0334958	-0.280188	TCGA
VPS54	0.030175	0.118542	TCGA
HNRNPA1P48	0.0341923	-0.17886	TCGA
PIM2	0.0323221	0.211373	TCGA
CPS1	0.0328322	0.718105	TCGA
CCDC88C	0.0344183	0.253035	TCGA
SLC35A4	0.0302124	-0.092563	TCGA
RAP1GAP	0.0302413	-0.353977	TCGA
CHM	0.0329339	0.157637	TCGA
KIF2A	0.0342342	0.159147	TCGA
C19orf70	0.030045	-0.171822	TCGA
ECSIT	0.0300682	-0.139747	TCGA
NXPH4	0.0343739	-0.530402	TCGA
MRPL14	0.0303104	-0.165522	TCGA
GPR135	0.0342154	0.224823	TCGA
ELOVL2	0.0303702	0.388135	TCGA
MPRIP	0.0303681	0.145486	TCGA
FHL3	0.0333527	-0.195087	TCGA
DDHD2	0.0330375	0.162396	TCGA
VKORC1L1	0.0304061	0.101819	TCGA
PRPF4	0.0313069	-0.110212	TCGA
LATS1	0.0328263	0.151702	TCGA
SARS2	0.0352398	-0.168043	TCGA
NCKAP5	0.0349908	0.33633	TCGA
FRS3	0.0356024	-0.133069	TCGA
REST	0.0318606	0.111803	TCGA
MPZ	0.0356493	-0.502933	TCGA
KLF3	0.030642	0.121227	TCGA
RANGAP1	0.0315635	-0.169822	TCGA
SNAPC2	0.0336031	-0.130977	TCGA
THG1L	0.0341994	-0.14636	TCGA
GPANK1	0.0312289	-0.160282	TCGA
AC010883.5	0.0342788	-0.296682	TCGA
WASH4P	0.0346265	-0.219356	TCGA
FAM104B	0.0348673	-0.132697	TCGA
TMEM120B	0.0343538	-0.129948	TCGA
CCNYL1	0.0327642	0.134739	TCGA
TRIM39	0.0337485	-0.122296	TCGA
DMAP1	0.0311135	-0.127139	TCGA
RTEL1	0.0347084	0.276344	TCGA
FTH1P8	0.0354731	-0.24198	TCGA
RPA1	0.030964	0.120371	TCGA
ZDHHC12	0.0310804	-0.150432	TCGA
FRYL	0.0324822	0.123881	TCGA
RP11-85K15.3	0.0344698	0.188346	TCGA
SPECC1L	0.0312723	-0.125211	TCGA
PPIH	0.0339646	-0.155161	TCGA
SELM	0.0323041	-0.405308	TCGA
LIN7B	0.0364382	-0.208982	TCGA
MYL5	0.0345502	-0.194553	TCGA
LCP2	0.0347613	0.230409	TCGA
HTR7P1	0.0362922	0.206736	TCGA
C19orf24	0.0312909	-0.183377	TCGA
MORC2	0.0313785	-0.10461	TCGA
ELF1	0.0321725	0.18762	TCGA
NRGN	0.0366602	-0.223884	TCGA
MRPS36	0.0323482	-0.146584	TCGA
TRMU	0.0324099	-0.152857	TCGA
KIAA0391	0.0369217	0.129273	TCGA
PIK3R2	0.0361771	-0.258861	TCGA
ARF6	0.0318482	0.105235	TCGA
KLF8	0.0355895	0.238236	TCGA
KLHL11	0.035453	0.325763	TCGA
HBP1	0.0318649	0.182296	TCGA
CUEDC1	0.0331327	-0.187123	TCGA
TRPC1	0.0363404	0.300681	TCGA
RIN3	0.0322646	0.185342	TCGA
CTC-301O7.4	0.0354793	-0.276888	TCGA
CLEC7A	0.0367502	0.276209	TCGA
REV3L	0.0350787	0.167525	TCGA
FLYWCH2	0.0346061	-0.229457	TCGA
PROSC	0.0316696	0.16953	TCGA
C3orf14	0.0364786	0.433668	TCGA
NDUFA6	0.0318891	-0.133968	TCGA
RP11-452F19.3	0.0368326	-0.215937	TCGA
NEB	0.0363651	-0.493839	TCGA
TCAF1	0.0334822	0.157036	TCGA
TPCN1	0.0317974	-0.164956	TCGA
LURAP1L	0.0329043	-0.286156	TCGA
PLCG1	0.032043	0.166532	TCGA
IL16	0.0368397	0.21368	TCGA
KDM5A	0.0322303	0.109179	TCGA
KLF3-AS1	0.0365361	0.28731	TCGA
SEPT7P2	0.0370999	0.155526	TCGA
MPP5	0.0330094	0.135434	TCGA
MTHFSD	0.0356724	-0.123118	TCGA
GOLT1B	0.0322516	0.109545	TCGA
ZNF771	0.0376469	-0.18949	TCGA
PTPMT1	0.0349895	-0.116179	TCGA
GLTSCR1L	0.0348908	0.145026	TCGA
GDI2	0.0339236	0.0969089	TCGA
IGKV1-5	0.0373085	0.715506	TCGA
ZNF267	0.0376401	0.121364	TCGA
TLE6	0.0378229	-0.347805	TCGA
BRF1	0.0329837	-0.106214	TCGA
RPP25	0.0377405	-0.288428	TCGA
C19orf52	0.0355163	-0.111991	TCGA
TNN	0.0372605	0.346119	TCGA
UBXN7	0.0337977	0.120619	TCGA
LTN1	0.0346198	0.161224	TCGA
AP006621.5	0.0379563	-0.253896	TCGA
NINJ1	0.0327895	-0.128703	TCGA
KLF16	0.0339834	-0.167683	TCGA
PLAC8	0.0375983	0.377007	TCGA
LCP1	0.0326192	0.279297	TCGA
MON1A	0.035615	-0.158433	TCGA
SLC6A9	0.038506	-0.341691	TCGA
DNALI1	0.0373533	-0.411452	TCGA
FBXW9	0.0381057	-0.150052	TCGA
CHID1	0.0332955	-0.127031	TCGA
RPL3P4	0.0367983	-0.270298	TCGA
C16orf95	0.0384277	-0.229452	TCGA
LILRB1	0.0387715	0.265063	TCGA
PECAM1	0.0331533	0.1857	TCGA
RP11-370A5.1	0.0379982	-0.306891	TCGA
SEMA4D	0.0383858	0.254136	TCGA
TIMM44	0.0330476	-0.117925	TCGA
TRG-AS1	0.037686	0.246148	TCGA
CCDC40	0.0389375	-0.204644	TCGA
TUSC8	0.0389268	0.474242	TCGA
TEF	0.0332802	-0.204101	TCGA
C9orf114	0.0336283	-0.116925	TCGA
DSE	0.0388853	0.239448	TCGA
CTB-58E17.1	0.0392037	-0.215533	TCGA
CTB-79E8.3	0.0376847	-0.305607	TCGA
MAP3K10	0.0376896	-0.149044	TCGA
ZNF778	0.0392351	-0.137326	TCGA
B3GALT6	0.0344054	-0.148672	TCGA
MYLK	0.0333443	0.250509	TCGA
CCDC51	0.0358933	-0.129888	TCGA
CENPB	0.0336931	-0.111283	TCGA
NUP153	0.0334694	0.164005	TCGA
AKAP1	0.0337825	0.135314	TCGA
NAA30	0.0344578	0.104464	TCGA
NAAA	0.0356967	0.222871	TCGA
C5orf42	0.0391846	0.196797	TCGA
MARCH8	0.0335616	0.147338	TCGA
COX6B1	0.0354166	-0.175594	TCGA
YARS	0.0337195	-0.147007	TCGA
NTAN1P2	0.0384885	-0.226983	TCGA
FPR3	0.039272	0.258192	TCGA
NOD2	0.0394444	0.268167	TCGA
RARS2	0.0345036	0.128687	TCGA
LRCH1	0.0365818	0.155207	TCGA
RNF13	0.0336693	0.112628	TCGA
HSCB	0.0362136	-0.157357	TCGA
RWDD2A	0.0390874	0.132259	TCGA
RP11-321A17.6	0.038978	-0.291957	TCGA
IGHM	0.0371037	0.624003	TCGA
STAMBPL1	0.0400731	0.253164	TCGA
UBXN1	0.0340163	-0.120293	TCGA
CNOT7	0.0339071	0.140162	TCGA
KIAA1161	0.0341522	0.229999	TCGA
CD163	0.0354596	0.303525	TCGA
EID3	0.0389144	-0.249192	TCGA
FAM50B	0.0376738	-0.335951	TCGA
BCAR1	0.0339416	-0.15013	TCGA
UBE2Q2P2	0.0391485	0.21997	TCGA
RP11-629O1.2	0.0396471	-0.293701	TCGA
CMKLR1	0.0400135	0.240051	TCGA
RPL3P2	0.0392463	-0.256463	TCGA
EEF1G	0.0393113	-0.307137	TCGA
SPIN4	0.0406754	0.226766	TCGA
SAMSN1	0.0408142	0.26535	TCGA
LILRB4	0.0407772	0.289127	TCGA
PM20D2	0.0386548	0.225651	TCGA
BAIAP2L2	0.040138	-0.405327	TCGA
KDM3A	0.0350298	0.132028	TCGA
AC093673.5	0.0409494	-0.220097	TCGA
CCDC57	0.0359675	-0.203246	TCGA
ZSCAN16-AS1	0.03737	-0.238604	TCGA
TOMM22	0.0347234	-0.109365	TCGA
ECI1	0.0353826	-0.160939	TCGA
ARRDC2	0.0346578	-0.280474	TCGA
TBCEL	0.0365915	0.15056	TCGA
EOMES	0.0403696	0.327268	TCGA
RP11-33O4.1	0.0410301	-0.226677	TCGA
BAIAP2-AS1	0.0361263	-0.191316	TCGA
RP11-568N6.1	0.040097	-0.247269	TCGA
GIMAP7	0.0402186	0.219193	TCGA
PLLP	0.0391968	-0.278654	TCGA
CYB5R1	0.0350576	-0.149671	TCGA
BSPRY	0.0412549	-0.486015	TCGA
ZNF414	0.0389533	-0.129247	TCGA
APOPT1	0.0376178	-0.154908	TCGA
SYNCRIP	0.0352653	0.105733	TCGA
COL5A2	0.0350339	0.283208	TCGA
RP11-792A8.4	0.0413053	-0.267222	TCGA
C9orf89	0.0388255	-0.138827	TCGA
PSMB3	0.0361297	-0.149921	TCGA
CDIP1	0.0349405	-0.152295	TCGA
LPCAT3	0.0371954	0.296976	TCGA
DUSP8P5	0.0404643	0.214891	TCGA
MUT	0.035523	0.199631	TCGA
C16orf54	0.0413061	0.268256	TCGA
RPUSD2	0.0389371	-0.125733	TCGA
AC093642.5	0.0413341	0.194729	TCGA
RNASEH2C	0.0358652	-0.169171	TCGA
RP5-1056L3.3	0.0409722	-0.239876	TCGA
SLC12A5	0.0412573	-0.347295	TCGA
OPA1	0.0351631	0.105896	TCGA
PPFIA3	0.0403624	-0.210409	TCGA
MRPL40	0.0352323	-0.15032	TCGA
AC074212.6	0.0418622	-0.204641	TCGA
ACTR5	0.0403372	-0.142357	TCGA
RBFA	0.0365968	-0.153116	TCGA
ASAP2	0.0423282	0.339949	TCGA
FAM166B	0.0409996	-0.281825	TCGA
C19orf25	0.0362812	-0.150294	TCGA
SLTM	0.0354512	0.0882975	TCGA
RP11-384K6.6	0.0420515	0.359893	TCGA
GALNT15	0.0425048	0.337155	TCGA
SETD2	0.0355006	0.114074	TCGA
TPCN2	0.0370403	0.197871	TCGA
CCDC84	0.0403321	-0.154905	TCGA
SELL	0.0427094	0.274076	TCGA
COPE	0.0368381	-0.136376	TCGA
UQCRQ	0.0381235	-0.181724	TCGA
DOCK11	0.0427251	0.259155	TCGA
NAT14	0.042199	-0.250477	TCGA
RNF187	0.0372448	-0.144274	TCGA
ICE1	0.0367316	0.122362	TCGA
SYMPK	0.0363143	-0.112711	TCGA
UNC93A	0.0429416	0.58747	TCGA
SERAC1	0.0422627	0.137689	TCGA
EIF4EBP1	0.0361585	-0.216246	TCGA
MMRN1	0.0429587	0.316564	TCGA
SOWAHB	0.0406335	0.307605	TCGA
G3BP2	0.0359613	0.133694	TCGA
CTD-2583A14.11	0.043092	-0.196244	TCGA
APITD1	0.0432024	-0.193617	TCGA
KLHDC1	0.0429358	0.224063	TCGA
CTD-2371O3.3	0.0427772	-0.229001	TCGA
RP5-1126H10.2	0.0421867	-0.205923	TCGA
MSL3P1	0.0421673	-0.327004	TCGA
LTBP1	0.0387168	0.315106	TCGA
JOSD2	0.0377863	-0.177777	TCGA
TXNL4B	0.0391611	-0.133285	TCGA
DKFZp779M0652	0.0437556	-0.372907	TCGA
CTD-2342N23.3	0.042893	-0.438138	TCGA
C3orf62	0.0422287	-0.142528	TCGA
ERLIN1	0.0364644	0.166731	TCGA
KLHL3	0.0438492	0.366316	TCGA
MAP1S	0.0371321	-0.119276	TCGA
CYBRD1	0.0389591	0.302481	TCGA
C16orf91	0.0410756	-0.14459	TCGA
NUP35	0.0410434	-0.109613	TCGA
RPS7P10	0.0429029	-0.257696	TCGA
C16orf13	0.0366543	-0.166883	TCGA
MTR	0.0367847	0.183314	TCGA
DPP8	0.0384381	0.105463	TCGA
CAPNS1	0.038821	-0.122328	TCGA
FAAH	0.0371344	-0.237711	TCGA
RP11-169K16.8	0.043194	-0.384833	TCGA
MAP10	0.0439501	-0.28201	TCGA
ENSA	0.0382327	-0.121404	TCGA
C1orf35	0.0383519	-0.15866	TCGA
SNX4	0.036725	0.108273	TCGA
SSFA2	0.0368759	0.178717	TCGA
AC107983.4	0.0433821	-0.315529	TCGA
TMEM234	0.0431292	-0.141955	TCGA
XPC	0.037014	0.137906	TCGA
KLHL28	0.0430096	0.144253	TCGA
ORAI3	0.0376919	-0.182229	TCGA
FLII	0.0372709	0.131651	TCGA
PRKCB	0.0444881	0.285954	TCGA
C7orf31	0.044446	0.308567	TCGA
DYRK3	0.0445361	-0.219346	TCGA
LINC01311	0.0436763	-0.242103	TCGA
IGKV3-11	0.0445635	0.682419	TCGA
LINC00665	0.0444853	-0.465776	TCGA
AMDHD2	0.0385571	-0.156587	TCGA
POP4	0.0373969	-0.113441	TCGA
PIR	0.037957	-0.261586	TCGA
FTH1P5	0.0437034	-0.232675	TCGA
APPBP2	0.0383618	0.110209	TCGA
NCKAP1L	0.0421516	0.254873	TCGA
ZACN	0.0438022	-0.251431	TCGA
TBX6	0.0445634	-0.2079	TCGA
WBP11	0.037313	0.105664	TCGA
AMN	0.0413287	0.607128	TCGA
NEK4	0.0405025	0.187994	TCGA
SLC38A5	0.0448084	0.332063	TCGA
GREB1	0.0436716	0.444323	TCGA
FAM73B	0.0392893	-0.129037	TCGA
PPM1E	0.0448508	0.477472	TCGA
PRR5	0.0408578	-0.196435	TCGA
NRAP	0.0455277	-0.41862	TCGA
ZNF717	0.0454268	-0.226526	TCGA
RP11-148K1.12	0.0448981	-0.212352	TCGA
SPR	0.0378303	-0.137058	TCGA
CHD6	0.03891	0.132544	TCGA
PPAP2B	0.038079	0.222206	TCGA
ROGDI	0.0388431	-0.165788	TCGA
C12orf73	0.043786	-0.137974	TCGA
ATAT1	0.0444958	-0.171128	TCGA
YBX1P1	0.0449446	-0.246256	TCGA
HLA-DQA1	0.0384554	0.332813	TCGA
PPIP5K2	0.0389645	0.120567	TCGA
LINC01547	0.0462258	-0.183895	TCGA
USP16	0.0385998	0.109917	TCGA
FBXO10	0.0450332	-0.166107	TCGA
WRAP73	0.0416789	-0.112231	TCGA
STOML1	0.0400474	-0.146662	TCGA
CAMK4	0.045995	0.232399	TCGA
HINFP	0.0425043	-0.0920323	TCGA
RPL35	0.0415796	-0.179274	TCGA
CLDND1	0.0388854	0.0920469	TCGA
EPC2	0.0422857	0.115032	TCGA
CD244	0.0460567	0.287561	TCGA
SRGN	0.0392858	0.247084	TCGA
HIGD1B	0.0463949	-0.240899	TCGA
RP11-290F5.2	0.0460437	-0.303376	TCGA
LINC00482	0.0467786	-0.287232	TCGA
SIDT1	0.0464821	0.234966	TCGA
AC016734.2	0.0459993	-0.250344	TCGA
COMMD4	0.0388225	-0.141105	TCGA
TMED9	0.041289	-0.117221	TCGA
MXRA5	0.0467107	0.38047	TCGA
GBP1	0.0388362	0.260034	TCGA
TPM2	0.0390145	-0.253812	TCGA
NUDT3	0.040822	-0.108637	TCGA
RABL6	0.0392406	-0.154478	TCGA
GPX7	0.0468904	0.33927	TCGA
C1RL-AS1	0.0460315	0.221109	TCGA
RP11-170M17.2	0.0468889	-0.280167	TCGA
RP11-632K20.7	0.0470943	0.210565	TCGA
MEN1	0.0390071	-0.0937684	TCGA
RLIM	0.0400387	0.118763	TCGA
C1orf122	0.0398169	-0.189939	TCGA
FUK	0.040401	-0.132335	TCGA
FLJ20021	0.0477765	-0.19624	TCGA
TNKS	0.0405367	0.144531	TCGA
ZEB2	0.0443264	0.215107	TCGA
RP11-390P2.4	0.0479171	-0.246892	TCGA
MATN2	0.040147	0.32161	TCGA
GID4	0.0450168	0.142396	TCGA
PRPF40A	0.039291	0.0997104	TCGA
TMEM126B	0.0407269	-0.105991	TCGA
RP11-14C10.4	0.0476261	-0.273625	TCGA
ACVR1B	0.0393529	-0.157201	TCGA
EPN1	0.0414629	-0.102874	TCGA
MAP3K7	0.0404402	0.114931	TCGA
NGFRAP1	0.0394387	0.38466	TCGA
RNF169	0.0474965	0.205458	TCGA
ZNF654	0.0460113	0.114049	TCGA
SPN	0.0485256	0.248824	TCGA
PPP1R3G	0.0455115	0.516165	TCGA
AK2	0.0404449	-0.109893	TCGA
AC079922.3	0.0486235	-0.181366	TCGA
SGTA	0.0400134	-0.0982025	TCGA
DMWD	0.0425854	-0.114432	TCGA
ALKBH2	0.0410834	-0.196839	TCGA
PLXNB2	0.0431051	-0.172735	TCGA
ME1	0.0428786	-0.407287	TCGA
WDR74	0.0406687	-0.117721	TCGA
KIAA1919	0.0482739	0.132336	TCGA
TXLNA	0.0400839	-0.115928	TCGA
STYX	0.0404976	0.118521	TCGA
MRPL55	0.0399864	-0.17725	TCGA
RP11-536K7.3	0.049003	-0.199227	TCGA
C11orf73	0.0426439	-0.125748	TCGA
THOC6	0.0416601	-0.133685	TCGA
AMER1	0.0476003	0.262017	TCGA
SIX4	0.0487975	0.452719	TCGA
VPS13C	0.0407846	0.160636	TCGA
SERPINA1	0.0493454	0.232938	TCGA
FARP2	0.0433404	0.123143	TCGA
GIMAP6	0.0462705	0.208543	TCGA
LILRA1	0.0488748	0.243335	TCGA
TBC1D16	0.0403116	-0.171606	TCGA
CSRP1	0.0410257	-0.223615	TCGA
OGFOD3	0.0405631	-0.128595	TCGA
WNK3	0.0463522	0.412044	TCGA
PEX16	0.0403663	-0.131268	TCGA
CD164	0.042584	0.137551	TCGA
NTMT1	0.0428851	-0.147587	TCGA
ZNF341	0.0484295	-0.137355	TCGA
AKNA	0.0430025	0.184871	TCGA
BCKDHB	0.0417042	0.224503	TCGA
EGFR	0.0410487	0.253311	TCGA
SKA1	0.0497804	-0.336352	TCGA
MAP1LC3B2	0.0496967	-0.177846	TCGA
RP11-452L6.1	0.0496696	-0.192195	TCGA
TMA7	0.0408693	-0.150385	TCGA
CCDC86	0.0427933	-0.133878	TCGA
KIAA1522	0.040962	-0.19927	TCGA
ENTPD3-AS1	0.0494388	-0.200362	TCGA
AC139100.4	0.0497861	-0.272623	TCGA
ZFAND2B	0.0409164	-0.142178	TCGA
OBFC1	0.0458055	-0.125758	TCGA
MYEOV2	0.0418842	-0.174181	TCGA
ST3GAL4	0.0429979	-0.184725	TCGA
LIPA	0.0418736	0.156641	TCGA
ZNF684	0.0490928	-0.204845	TCGA
CDT1	0.0473649	-0.296209	TCGA
NUP54	0.0436719	0.101079	TCGA
VTI1B	0.0412125	0.101676	TCGA
TMEM104	0.0415884	-0.134774	TCGA
KBTBD7	0.0484857	0.13868	TCGA
SF3B1	0.0431731	0.121173	TCGA
BOLA1	0.0431704	-0.158447	TCGA
CLTA	0.0423317	-0.125686	TCGA
MEF2A	0.0424623	0.157059	TCGA
SUSD3	0.0490334	-0.391541	TCGA
ITPR2	0.0419679	0.244698	TCGA
TLR4	0.049647	0.210574	TCGA
RPP38	0.0464752	-0.107704	TCGA
ZNF395	0.0428018	0.161393	TCGA
RPL26L1	0.0436693	-0.138199	TCGA
TIGD6	0.0497118	-0.114256	TCGA
BAK1	0.045232	-0.185031	TCGA
UBTD1	0.0458167	-0.150191	TCGA
AKAP8L	0.0419634	-0.11047	TCGA
ZNF655	0.0422526	0.12419	TCGA
E2F1	0.045523	-0.311246	TCGA
MED13	0.0419932	0.135068	TCGA
LAMTOR1	0.0422567	-0.100734	TCGA
CAB39	0.04203	0.0902041	TCGA
PPP1R35	0.0449593	-0.161822	TCGA
LYRM5	0.0433802	0.167428	TCGA
TRMT1	0.0425274	-0.128888	TCGA
RASA1	0.0461301	0.167719	TCGA
ZNF318	0.0432442	0.133455	TCGA
BECN1	0.0427578	0.15117	TCGA
GATB	0.0435665	-0.15332	TCGA
CDK12	0.0424464	0.113396	TCGA
PPTC7	0.0431108	0.133853	TCGA
FBXO44	0.0436426	-0.179403	TCGA
CHCHD4	0.0455009	-0.116839	TCGA
SIRT1	0.0464256	0.153842	TCGA
TRAM2	0.0438694	0.142236	TCGA
SNRPD2	0.0438048	-0.175713	TCGA
CCDC64	0.0496231	-0.331732	TCGA
SLC1A4	0.0435702	0.192783	TCGA
KDM2B	0.0452725	0.117867	TCGA
RAD9A	0.047342	-0.134247	TCGA
INO80E	0.0435116	-0.111018	TCGA
FAM173B	0.0488475	-0.114807	TCGA
GIMAP4	0.0463627	0.196732	TCGA
EIF3F	0.0441446	-0.106899	TCGA
INTS5	0.0443036	-0.0937555	TCGA
RAB8B	0.0465362	0.14643	TCGA
COMMD3	0.044706	-0.119206	TCGA
RBM38	0.0459763	-0.167116	TCGA
ICA1	0.0499547	0.328882	TCGA
PPP2R4	0.0447784	-0.13474	TCGA
PIK3CA	0.047957	0.11177	TCGA
RFNG	0.0439237	-0.15027	TCGA
TESK1	0.0454443	-0.115604	TCGA
EXOSC5	0.0451417	-0.159613	TCGA
GHITM	0.0465201	0.11628	TCGA
CRIPT	0.0474372	-0.112503	TCGA
MAPK6	0.0439516	0.140436	TCGA
DCAF5	0.0440922	0.0982485	TCGA
LYPLAL1	0.0444854	-0.163797	TCGA
SUCLA2	0.0478088	0.12735	TCGA
UBQLN2	0.0446464	0.11638	TCGA
OPA3	0.0452874	-0.11087	TCGA
ACTR3	0.0454107	0.108841	TCGA
BTBD6	0.0452977	-0.18729	TCGA
LRWD1	0.0470097	-0.125548	TCGA
UTP15	0.0495923	-0.0971129	TCGA
TIMM10B	0.0460901	-0.0916099	TCGA
CCND1	0.0456364	0.300504	TCGA
JAK1	0.0459778	0.138801	TCGA
ROCK2	0.0449448	0.133162	TCGA
UFM1	0.0449392	0.121416	TCGA
TRUB2	0.0451246	-0.122657	TCGA
MCRS1	0.0452777	-0.0985699	TCGA
MRPL52	0.0454535	-0.155048	TCGA
CDKN2AIPNL	0.047166	-0.154012	TCGA
PPM1A	0.0453913	0.116385	TCGA
NCKIPSD	0.0460862	-0.114987	TCGA
TSPO	0.0455827	-0.255413	TCGA
ALDH6A1	0.0472855	0.291761	TCGA
STAM2	0.047665	0.0960085	TCGA
THOC2	0.0461695	0.11299	TCGA
SHB	0.0474171	-0.174731	TCGA
ZNF444	0.0458184	-0.142735	TCGA
TNKS2	0.0463707	0.126722	TCGA
ZZEF1	0.0470845	0.124575	TCGA
LMBRD1	0.0459412	0.143272	TCGA
PCGF2	0.0498575	-0.176046	TCGA
GTF3C3	0.0488314	0.0871002	TCGA
TRIM69	0.0479247	0.158387	TCGA
ZNF330	0.0481864	-0.125455	TCGA
RHOC	0.0482147	-0.142533	TCGA
PURA	0.0478712	0.114613	TCGA
SMG1	0.046181	0.142211	TCGA
MRPS11	0.0473371	-0.109886	TCGA
PCGF5	0.0462993	0.118519	TCGA
SNRPA	0.0464268	-0.126293	TCGA
TTC31	0.0468208	0.12631	TCGA
PRELID1	0.0465665	-0.11583	TCGA
FLAD1	0.0466086	-0.12319	TCGA
MEA1	0.0467854	-0.12241	TCGA
SEC61B	0.0480025	-0.12455	TCGA
HOOK3	0.047886	0.183706	TCGA
LGMN	0.0472942	0.146128	TCGA
EXOSC1	0.0493535	-0.122264	TCGA
GPS1	0.0483348	-0.111849	TCGA
ITGA1	0.0479893	0.144717	TCGA
NDUFB8	0.0470896	-0.157635	TCGA
RBM22	0.0474572	-0.083715	TCGA
ATM	0.0489534	0.132824	TCGA
FNBP4	0.0481273	0.117698	TCGA
URM1	0.0472501	-0.122839	TCGA
RNMT	0.0489981	0.101801	TCGA
FAM107B	0.0481738	0.148106	TCGA
KMT2C	0.0477166	0.145272	TCGA
RABEP1	0.0478475	0.122295	TCGA
LAMTOR4	0.0476972	-0.16565	TCGA
ARIH1	0.0477508	0.0982965	TCGA
KEAP1	0.0481675	-0.100458	TCGA
SAP130	0.0499584	0.0904258	TCGA
HGSNAT	0.0481993	0.164009	TCGA
TSPAN4	0.0481701	-0.184644	TCGA
VPS18	0.0487579	-0.112633	TCGA
DESI1	0.0487217	-0.123747	TCGA
PSMD10	0.0495093	0.105388	TCGA
PHF10	0.0492225	0.146502	TCGA
XYLT2	0.0496245	-0.115519	TCGA
RRP36	0.0495727	-0.105385	TCGA
BMPR2	0.0498679	0.143489	TCGA
CDS2	0.0495996	0.110507	TCGA
IRS1	0.0498397	0.204177	TCGA
ADA	0.0053262	26.2046	Single_cell
AKT3	0.0183193	-5.76204	Single_cell
GAGE12F	0.0252837	-0.444205	Single_cell
NR2E3	0.0455002	-0.466352	Single_cell
DDTL	0.00225378	-0.0888643	Single_cell
NAALADL1	8.33478e-07	7.39883	Single_cell
CDKN2B-AS1	1.77945e-09	2.92257	Single_cell
ACOT8	0.0135068	6.24759	Single_cell
ABI1	1.9859e-06	18.5027	Single_cell
GTF2IP4	9.39709e-12	0.600554	Single_cell
TANK	0.0384928	-4.13353	Single_cell
HAVCR1P1	0.0341366	0.0429325	Single_cell
POM121C	0.0229523	2.25447	Single_cell
MCTS2P	0.00532877	0.338964	Single_cell
GAGE8	0.00807213	-0.341663	Single_cell
SRA1	0.0219732	-2.1896	Single_cell
MIR877	0.0105748	0.66394	Single_cell
MIR922	0.0200743	49.8099	Single_cell
SLCO4A1-AS1	8.84991e-05	2.87617	Single_cell
C10orf131	0.0385411	2.37263	Single_cell
LOC100128164	0.000373348	-0.000210249	Single_cell
TMPO-AS1	7.29573e-08	7.50063	Single_cell
LOC100128361	0.0375259	1.71256	Single_cell
LINC00892	2.95372e-07	-79.2544	Single_cell
NEBL-AS1	0.0140842	0.639451	Single_cell
LOC100129034	0.0133785	4.30952	Single_cell
UNQ6494	0.000236285	10.8353	Single_cell
KTN1-AS1	0.0243938	-0.401908	Single_cell
LOC100129148	2.08315e-06	26.9826	Single_cell
TOPORS-AS1	0.00488195	1.08865	Single_cell
SMIM10L1	0.000641371	4.08961	Single_cell
GABPB1-AS1	0.0041381	5.72901	Single_cell
RPL19P12	0.00116566	-24.0856	Single_cell
LOC100129518	0.00181028	2.31054	Single_cell
ZNF730	0.0178173	0.319306	Single_cell
FAM47E	0.0140842	0.154242	Single_cell
STPG3-AS1	0.0455002	-0.168331	Single_cell
CCDC152	2.80015e-05	-0.0404426	Single_cell
EFCAB14-AS1	0.00419113	4.25232	Single_cell
LINC00861	4.53819e-21	-66.5668	Single_cell
LOC100130331	0.009059	-0.0477837	Single_cell
TMEM262	0.0365582	0.0251418	Single_cell
NFYC-AS1	0.011069	-6.63077	Single_cell
CECR5-AS1	0.00807213	-2.09017	Single_cell
LOC100130872	0.00190187	5.37616	Single_cell
VAC14-AS1	0.0205395	0.156938	Single_cell
LOC100130987	0.0336157	-1.23796	Single_cell
DPP9-AS1	0.0421961	-0.895746	Single_cell
TNRC6C-AS1	0.000471563	-7.78081	Single_cell
WDR86-AS1	0.00212387	-17.7026	Single_cell
NEMP2	0.00532458	3.92262	Single_cell
MIR181A1HG	6.99211e-05	5.17156	Single_cell
LOC100131289	0.00318093	5.62248	Single_cell
LOC100131347	0.0215676	-6.29891	Single_cell
LOC100131626	0.00503135	-2.34481	Single_cell
PET100	6.08834e-07	34.9974	Single_cell
LINC00271	0.000979928	1.05337	Single_cell
RRN3P3	5.22198e-05	-1.4653	Single_cell
HERC2P7	0.0340112	0.0837731	Single_cell
LOC100132215	0.0128175	-3.30336	Single_cell
NPIPB5	0.00143816	0.150254	Single_cell
KIR2DS2	0.000350272	0.514759	Single_cell
TEKT4P2	0.00226909	0.284928	Single_cell
FRG1HP	0.0344041	-0.549591	Single_cell
LOC100132356	0.0342041	-8.98051	Single_cell
GAGE12D	0.0142238	-0.0884902	Single_cell
PGAM1P5	0.0113203	-0.264865	Single_cell
KDM4A-AS1	2.05863e-06	9.27424	Single_cell
PMS2P9	0.000932916	1.19583	Single_cell
FAM66D	0.0206213	-0.991127	Single_cell
SBF1P1	0.00987033	-0.196504	Single_cell
LOC100133461	0.0455002	-0.186142	Single_cell
LOC100133669	0.00788288	0.101391	Single_cell
MAP3K14-AS1	0.0051418	-6.12474	Single_cell
NDUFB2-AS1	0.00320057	1.78974	Single_cell
HDAC5	0.000123722	6.44598	Single_cell
PDCD6IP	0.0463794	-1.43313	Single_cell
RNU4ATAC	0.00939624	-10.8926	Single_cell
SCARNA9L	0.0196831	-5.32271	Single_cell
SRRM5	0.0410731	-0.072304	Single_cell
BCL2L11	6.21754e-20	36.9317	Single_cell
TOMM6	0.00529929	6.00831	Single_cell
LINC00426	1.83471e-08	20.5019	Single_cell
SH2B3	0.00363701	-11.1998	Single_cell
PP12613	0.000569394	0.162197	Single_cell
LOC100192426	0.0455002	-1.97059	Single_cell
CDH4	0.0112196	-0.0323952	Single_cell
KMT2E-AS1	0.00137302	-0.0848751	Single_cell
TROAP	0.00212645	7.99613	Single_cell
LOC100240735	0.0106357	-2.68199	Single_cell
MED16	0.0418742	6.45659	Single_cell
LOC100271832	0.0339596	0.0418081	Single_cell
SMG1P3	6.8736e-08	2.49922	Single_cell
CMC4	0.00237657	9.52358	Single_cell
VPS13A-AS1	0.0395881	0.981166	Single_cell
ANAPC1P1	7.67218e-91	63.518	Single_cell
LINC01630	0.0113674	0.000301305	Single_cell
ADPGK-AS1	0.000815294	0.148476	Single_cell
LOXL1-AS1	5.03479e-06	-18.7257	Single_cell
MTHFD2P1	0.000994353	-0.447759	Single_cell
AP4B1-AS1	1.88019e-08	13.9896	Single_cell
LOC100287846	0.0252837	-0.00571516	Single_cell
TIMM23	0.00443485	-4.01633	Single_cell
LOC100287944	0.0246934	2.04945	Single_cell
HMGN3-AS1	5.44205e-11	8.22855	Single_cell
NPIPA5	0.00292632	0.474415	Single_cell
WHAMMP1	0.000187823	-2.92557	Single_cell
LOC100288637	0.000745467	0.980173	Single_cell
LOC100288748	0.0455002	-0.0115629	Single_cell
LOC100288842	0.0211317	8.26082	Single_cell
SLC25A25-AS1	7.51803e-06	-3.36557	Single_cell
GNG12-AS1	0.0142238	-0.113495	Single_cell
MAN1B1-AS1	0.0119881	-1.17618	Single_cell
ZNF783	0.00300741	-3.25797	Single_cell
LOC100294362	0.0049198	-0.323239	Single_cell
MIR1537	0.0313462	26.3311	Single_cell
MIR1279	0.0135011	-33.289	Single_cell
MIR1204	5.69927e-05	67.1252	Single_cell
MIR1234	0.00252923	0.956504	Single_cell
MIR2110	0.00914125	-0.514473	Single_cell
MIR1178	0.000886286	4.31941	Single_cell
MIR1227	0.0023017	8.46913	Single_cell
MIR1244-1	0.0247865	-19.2449	Single_cell
BRE-AS1	9.86767e-09	18.2772	Single_cell
TMED7-TICAM2	0.000340381	4.89186	Single_cell
PCNA-AS1	1.45639e-07	138.097	Single_cell
TSNAX-DISC1	0.0300973	0.480628	Single_cell
ZEB2-AS1	1.6131e-09	38.3775	Single_cell
SLC25A5-AS1	8.20603e-06	10.6416	Single_cell
SAP25	0.00542651	-4.02854	Single_cell
GCSHP3	0.0338981	-1.81809	Single_cell
CHAF1A	0.00258604	3.82037	Single_cell
LOC100379224	0.000277802	3.09158	Single_cell
SNORA70E	0.0250729	10.4258	Single_cell
NPPA-AS1	0.00998185	-0.775975	Single_cell
ZBED6	0.019828	7.40158	Single_cell
PARP3	8.6656e-07	28.6553	Single_cell
HMGXB4	0.00690496	3.29057	Single_cell
MIR4292	0.0342107	6.11803	Single_cell
MIR3115	0.0451884	7.64025	Single_cell
MIR320E	0.000578379	-69.7961	Single_cell
MIR4263	0.019341	11.3728	Single_cell
SH2D3A	0.000951307	-14.7994	Single_cell
MAMLD1	0.000775673	0.314289	Single_cell
MINOS1P1	0.0100191	2.2017	Single_cell
MTRNR2L3	0.0199389	1.00031	Single_cell
DNAJB6	0.0014447	2.99793	Single_cell
LINC00674	0.0269428	-3.08911	Single_cell
LINC00673	0.0142238	-0.0421488	Single_cell
MIR3917	1.51454e-11	350.901	Single_cell
MIR3620	0.00301875	-17.1597	Single_cell
MIR3687-1	0.0142238	-1.15762	Single_cell
MIR3658	0.0406253	1.23087	Single_cell
MIR3656	0.000266563	163.821	Single_cell
MIR3615	6.85195e-06	83.4972	Single_cell
MIR3918	2.70673e-12	179.791	Single_cell
MIR3648-1	0.038508	3.55014	Single_cell
MIR3679	0.00327179	-75.9147	Single_cell
MIR3661	0.000116745	216.14	Single_cell
MIR3610	2.98236e-07	18.5669	Single_cell
STARD4-AS1	6.09548e-13	2.62519	Single_cell
NAPA-AS1	2.45247e-12	63.965	Single_cell
LINC00888	0.00340853	3.97894	Single_cell
SH3BP5-AS1	1.24171e-11	-32.0982	Single_cell
OSER1-AS1	0.0280776	-9.89809	Single_cell
CARD8-AS1	0.00216083	-7.44208	Single_cell
LINC00920	0.00363478	-25.2288	Single_cell
LINC01207	0.0252837	-0.0331945	Single_cell
PPP5D1	0.00987614	0.163686	Single_cell
GAS5-AS1	0.000342279	-14.7846	Single_cell
LOC100506083	0.00279528	8.36201	Single_cell
LOC100506100	0.0451604	0.809341	Single_cell
LOC100506123	0.0270928	-0.252504	Single_cell
LINC00963	5.20478e-10	19.1128	Single_cell
PAXBP1-AS1	0.0265003	-2.2713	Single_cell
LINC00958	0.0142238	-0.0759722	Single_cell
LINC00649	0.0313712	-1.18043	Single_cell
LOC100506548	0.00479787	-5.29089	Single_cell
PXN-AS1	0.00296119	-26.9736	Single_cell
NRAV	0.00386095	4.87238	Single_cell
SACS-AS1	0.0455002	-0.0246244	Single_cell
IQCH-AS1	0.0284637	-1.16301	Single_cell
SLFN12L	5.15023e-06	36.8259	Single_cell
MIR497HG	5.44072e-10	79.8534	Single_cell
TRG-AS1	1.58084e-05	18.9389	Single_cell
TSPOAP1-AS1	0.000105717	9.18749	Single_cell
LOC100506801	0.00273188	-3.4789	Single_cell
LOC100506844	0.0350913	9.02955	Single_cell
LOC100506990	0.000974859	-4.96317	Single_cell
GFY	5.33999e-08	-1.04257	Single_cell
PITRM1-AS1	0.0148716	-0.0582637	Single_cell
PRC1-AS1	2.09084e-07	10.5955	Single_cell
SNHG16	3.44729e-05	-27.0661	Single_cell
ERVK13-1	0.0300507	1.75913	Single_cell
LOC100507346	0.0123528	-5.22658	Single_cell
LOC100507412	0.0495045	-2.23011	Single_cell
PSMB8-AS1	0.00169744	6.32843	Single_cell
EGFR-AS1	0.0252837	-0.0261694	Single_cell
LOC100507557	0.0303432	5.8476	Single_cell
RAB11B-AS1	3.3916e-10	9.45866	Single_cell
BHLHE40-AS1	0.0046881	12.9768	Single_cell
NAGPA-AS1	0.0254849	0.0640469	Single_cell
LOC100507600	0.0171287	4.19883	Single_cell
GMDS-AS1	0.00345589	4.37091	Single_cell
SMC4	4.60201e-14	38.6789	Single_cell
GJC1	0.00680873	-0.209759	Single_cell
[truncated: 6,302 more rows]
